# Supplementary material for: Genus_Ruminococcus and order_Burkholderiales affect osteoporosis by regulating the microbiota-gut-bone axis
Source: Front Microbiol. 2024 May 21;15:1373013. doi: 10.3389/fmicb.2024.1373013 (PMC11148449; doi:10.3389/fmicb.2024.1373013)
Supplement: Supplementary file 2 [file Table_2.xlsx]

## Sheet: Data Sheet 1
Supplementary Table S2.Causal effect of Intestinal flora on Osteoporosis using genetic variant randomization in different MR methods（Positive outcome）
id.exposure	id.outcome	outcome	exposure	method	nsnp	b	se	pval	or	or_lci95	or_uci95
ebi-a-GCST90017094	finn-b-M13_OSTEOPOROSIS	Osteoporosis || id:finn-b-M13_OSTEOPOROSIS	order Burkholderiales|| id:ebi-a-GCST90017094	Inverse variance weighted	10	-0.324764	0.15558	0.0368487	0.722698	0.532751	0.980369
ebi-a-GCST90017094	finn-b-M13_OSTEOPOROSIS	Osteoporosis || id:finn-b-M13_OSTEOPOROSIS	order Burkholderiales|| id:ebi-a-GCST90017094	MR Egger	10	-0.655422	0.492413	0.219858	0.519223	0.19779	1.36303
ebi-a-GCST90017094	finn-b-M13_OSTEOPOROSIS	Osteoporosis || id:finn-b-M13_OSTEOPOROSIS	order Burkholderiales|| id:ebi-a-GCST90017094	Weighted median	10	-0.298951	0.205301	0.145349	0.741596	0.49592	1.10898
ebi-a-GCST90017094	finn-b-M13_OSTEOPOROSIS	Osteoporosis || id:finn-b-M13_OSTEOPOROSIS	order Burkholderiales|| id:ebi-a-GCST90017094	Weighted mode	10	-0.362802	0.299997	0.257336	0.695724	0.386433	1.25256
ebi-a-GCST90017062	finn-b-M13_OSTEOPOROSIS	Osteoporosis || id:finn-b-M13_OSTEOPOROSIS	genus Ruminococcus1genus Ruminococcus1|| id:ebi-a-GCST90017062	Inverse variance weighted	10	0.318709	0.142223	0.0250321	1.37535	1.04076	1.81751
ebi-a-GCST90017062	finn-b-M13_OSTEOPOROSIS	Osteoporosis || id:finn-b-M13_OSTEOPOROSIS	genus Ruminococcus1genus Ruminococcus1|| id:ebi-a-GCST90017062	MR Egger	10	0.815395	0.378372	0.0632795	2.26007	1.07658	4.74458
ebi-a-GCST90017062	finn-b-M13_OSTEOPOROSIS	Osteoporosis || id:finn-b-M13_OSTEOPOROSIS	genus Ruminococcus1genus Ruminococcus1|| id:ebi-a-GCST90017062	Weighted median	10	0.390688	0.187655	0.0373473	1.478	1.02315	2.13506
ebi-a-GCST90017062	finn-b-M13_OSTEOPOROSIS	Osteoporosis || id:finn-b-M13_OSTEOPOROSIS	genus Ruminococcus1genus Ruminococcus1|| id:ebi-a-GCST90017062	Weighted mode	10	0.419025	0.250517	0.128728	1.52048	0.930542	2.48442
