# Supplementary material for: Genus_Ruminococcus and order_Burkholderiales affect osteoporosis by regulating the microbiota-gut-bone axis
Source: Front Microbiol. 2024 May 21;15:1373013. doi: 10.3389/fmicb.2024.1373013 (PMC11148449; doi:10.3389/fmicb.2024.1373013)
Supplement: Supplementary file 3 [file Table_3.xlsx]

## Sheet: Sheet3
Supplementary Table S3. Anisotropy and Heterogeneity Test Results of Two Sample MR Analysis with Positive Results.
			pleiotropy_test	heterogeneity_test						MR-PRESSO
exposure	outcome	ethnic	Egger Intercept(p_value)	method	Q statistic	p_value	method	Q statistic	p_value	Global Test(p_value)
genus Ruminococcus1	OP	European	0.194	MR-Egger	6.954	0.542	IVW	8.961	0.441	0.492
order Burkholderiales	OP	European	0.499	MR-Egger	6.362	0.607	IVW	6.863	0.651	0.689
