# Supplementary material for: Genus_Ruminococcus and order_Burkholderiales affect osteoporosis by regulating the microbiota-gut-bone axis
Source: Front Microbiol. 2024 May 21;15:1373013. doi: 10.3389/fmicb.2024.1373013 (PMC11148449; doi:10.3389/fmicb.2024.1373013)
Supplement: Supplementary file 4 [file Table_4.xlsx]

## Sheet: Data Sheet 2
Supplementary Table S4. Causal effect of Intestinal flora on Osteoporosis using genetic variant randomization in different MR methods
id.exposure	id.outcome	outcome	exposure	method	nsnp	b	se	pval	or	or_lci95	or_uci95
ebi-a-GCST90017110	finn-b-M13_OSTEOPOROSIS	Osteoporosis || id:finn-b-M13_OSTEOPOROSIS	phylum Actinobacteriaphylum Actinobacteria|| id:ebi-a-GCST90017110	Inverse variance weighted	14	0.0749466	0.135064	0.578965	1.07783	0.827142	1.40449
ebi-a-GCST90017110	finn-b-M13_OSTEOPOROSIS	Osteoporosis || id:finn-b-M13_OSTEOPOROSIS	phylum Actinobacteriaphylum Actinobacteria|| id:ebi-a-GCST90017110	MR Egger	14	1.33105	0.560366	0.0350605	3.785	1.26204	11.3516
ebi-a-GCST90017110	finn-b-M13_OSTEOPOROSIS	Osteoporosis || id:finn-b-M13_OSTEOPOROSIS	phylum Actinobacteriaphylum Actinobacteria|| id:ebi-a-GCST90017110	Weighted median	14	0.257338	0.193252	0.182985	1.29348	0.885648	1.88912
ebi-a-GCST90017110	finn-b-M13_OSTEOPOROSIS	Osteoporosis || id:finn-b-M13_OSTEOPOROSIS	phylum Actinobacteriaphylum Actinobacteria|| id:ebi-a-GCST90017110	Weighted mode	14	0.303496	0.255837	0.256738	1.35459	0.820415	2.23655
ebi-a-GCST90017111	finn-b-M13_OSTEOPOROSIS	Osteoporosis || id:finn-b-M13_OSTEOPOROSIS	phylum Bacteroidetesphylum Bacteroidetes|| id:ebi-a-GCST90017111	Inverse variance weighted	10	-0.118405	0.190319	0.53385	0.888336	0.611751	1.28997
ebi-a-GCST90017111	finn-b-M13_OSTEOPOROSIS	Osteoporosis || id:finn-b-M13_OSTEOPOROSIS	phylum Bacteroidetesphylum Bacteroidetes|| id:ebi-a-GCST90017111	MR Egger	10	-0.0419413	0.443707	0.927017	0.958926	0.401878	2.28811
ebi-a-GCST90017111	finn-b-M13_OSTEOPOROSIS	Osteoporosis || id:finn-b-M13_OSTEOPOROSIS	phylum Bacteroidetesphylum Bacteroidetes|| id:ebi-a-GCST90017111	Weighted median	10	-0.0538816	0.228203	0.813345	0.947544	0.605828	1.48201
ebi-a-GCST90017111	finn-b-M13_OSTEOPOROSIS	Osteoporosis || id:finn-b-M13_OSTEOPOROSIS	phylum Bacteroidetesphylum Bacteroidetes|| id:ebi-a-GCST90017111	Weighted mode	10	-0.0034973	0.45273	0.994005	0.996509	0.410307	2.42021
ebi-a-GCST90017112	finn-b-M13_OSTEOPOROSIS	Osteoporosis || id:finn-b-M13_OSTEOPOROSIS	phylum Cyanobacteriaphylum Cyanobacteria|| id:ebi-a-GCST90017112	Inverse variance weighted	8	0.191144	0.147042	0.193626	1.21063	0.907503	1.61502
ebi-a-GCST90017112	finn-b-M13_OSTEOPOROSIS	Osteoporosis || id:finn-b-M13_OSTEOPOROSIS	phylum Cyanobacteriaphylum Cyanobacteria|| id:ebi-a-GCST90017112	MR Egger	8	-0.284986	0.529999	0.610126	0.752025	0.266126	2.12509
ebi-a-GCST90017112	finn-b-M13_OSTEOPOROSIS	Osteoporosis || id:finn-b-M13_OSTEOPOROSIS	phylum Cyanobacteriaphylum Cyanobacteria|| id:ebi-a-GCST90017112	Weighted median	8	0.138982	0.15055	0.35592	1.1491	0.855478	1.54351
ebi-a-GCST90017112	finn-b-M13_OSTEOPOROSIS	Osteoporosis || id:finn-b-M13_OSTEOPOROSIS	phylum Cyanobacteriaphylum Cyanobacteria|| id:ebi-a-GCST90017112	Weighted mode	8	0.137953	0.227688	0.563712	1.14792	0.734683	1.79359
ebi-a-GCST90017113	finn-b-M13_OSTEOPOROSIS	Osteoporosis || id:finn-b-M13_OSTEOPOROSIS	phylum Euryarchaeotaphylum Euryarchaeota|| id:ebi-a-GCST90017113	Inverse variance weighted	11	-0.040969	0.0930917	0.65987	0.959859	0.799772	1.15199
ebi-a-GCST90017113	finn-b-M13_OSTEOPOROSIS	Osteoporosis || id:finn-b-M13_OSTEOPOROSIS	phylum Euryarchaeotaphylum Euryarchaeota|| id:ebi-a-GCST90017113	MR Egger	11	-0.617658	0.388907	0.146706	0.539206	0.2516	1.15558
ebi-a-GCST90017113	finn-b-M13_OSTEOPOROSIS	Osteoporosis || id:finn-b-M13_OSTEOPOROSIS	phylum Euryarchaeotaphylum Euryarchaeota|| id:ebi-a-GCST90017113	Weighted median	11	-0.0871449	0.0995072	0.381158	0.916544	0.754139	1.11392
ebi-a-GCST90017113	finn-b-M13_OSTEOPOROSIS	Osteoporosis || id:finn-b-M13_OSTEOPOROSIS	phylum Euryarchaeotaphylum Euryarchaeota|| id:ebi-a-GCST90017113	Weighted mode	11	-0.10711	0.15112	0.494654	0.898426	0.668108	1.20814
ebi-a-GCST90017114	finn-b-M13_OSTEOPOROSIS	Osteoporosis || id:finn-b-M13_OSTEOPOROSIS	phylum Firmicutesphylum Firmicutes|| id:ebi-a-GCST90017114	Inverse variance weighted	15	0.0826127	0.139387	0.553391	1.08612	0.826475	1.42734
ebi-a-GCST90017114	finn-b-M13_OSTEOPOROSIS	Osteoporosis || id:finn-b-M13_OSTEOPOROSIS	phylum Firmicutesphylum Firmicutes|| id:ebi-a-GCST90017114	MR Egger	15	0.230067	0.335248	0.504607	1.25868	0.652451	2.42821
ebi-a-GCST90017114	finn-b-M13_OSTEOPOROSIS	Osteoporosis || id:finn-b-M13_OSTEOPOROSIS	phylum Firmicutesphylum Firmicutes|| id:ebi-a-GCST90017114	Weighted median	15	0.119625	0.165293	0.469239	1.12707	0.815178	1.55831
ebi-a-GCST90017114	finn-b-M13_OSTEOPOROSIS	Osteoporosis || id:finn-b-M13_OSTEOPOROSIS	phylum Firmicutesphylum Firmicutes|| id:ebi-a-GCST90017114	Weighted mode	15	0.100674	0.226903	0.66405	1.10592	0.708889	1.72531
ebi-a-GCST90017115	finn-b-M13_OSTEOPOROSIS	Osteoporosis || id:finn-b-M13_OSTEOPOROSIS	phylum Lentisphaeraephylum Lentisphaerae|| id:ebi-a-GCST90017115	Inverse variance weighted	9	-0.0344031	0.115842	0.76648	0.966182	0.769931	1.21246
ebi-a-GCST90017115	finn-b-M13_OSTEOPOROSIS	Osteoporosis || id:finn-b-M13_OSTEOPOROSIS	phylum Lentisphaeraephylum Lentisphaerae|| id:ebi-a-GCST90017115	MR Egger	9	-0.554716	0.423866	0.23196	0.574235	0.2502	1.31793
ebi-a-GCST90017115	finn-b-M13_OSTEOPOROSIS	Osteoporosis || id:finn-b-M13_OSTEOPOROSIS	phylum Lentisphaeraephylum Lentisphaerae|| id:ebi-a-GCST90017115	Weighted median	9	0.0500676	0.123581	0.685375	1.05134	0.825182	1.33949
ebi-a-GCST90017115	finn-b-M13_OSTEOPOROSIS	Osteoporosis || id:finn-b-M13_OSTEOPOROSIS	phylum Lentisphaeraephylum Lentisphaerae|| id:ebi-a-GCST90017115	Weighted mode	9	0.116159	0.186181	0.550064	1.12317	0.77977	1.61781
ebi-a-GCST90017116	finn-b-M13_OSTEOPOROSIS	Osteoporosis || id:finn-b-M13_OSTEOPOROSIS	phylum Proteobacteriaphylum Proteobacteria|| id:ebi-a-GCST90017116	Inverse variance weighted	12	0.0274299	0.14251	0.847368	1.02781	0.777331	1.359
ebi-a-GCST90017116	finn-b-M13_OSTEOPOROSIS	Osteoporosis || id:finn-b-M13_OSTEOPOROSIS	phylum Proteobacteriaphylum Proteobacteria|| id:ebi-a-GCST90017116	MR Egger	12	-0.199898	0.396253	0.624859	0.818814	0.376607	1.78026
ebi-a-GCST90017116	finn-b-M13_OSTEOPOROSIS	Osteoporosis || id:finn-b-M13_OSTEOPOROSIS	phylum Proteobacteriaphylum Proteobacteria|| id:ebi-a-GCST90017116	Weighted median	12	0.0393151	0.194892	0.840129	1.0401	0.709871	1.52395
ebi-a-GCST90017116	finn-b-M13_OSTEOPOROSIS	Osteoporosis || id:finn-b-M13_OSTEOPOROSIS	phylum Proteobacteriaphylum Proteobacteria|| id:ebi-a-GCST90017116	Weighted mode	12	0.0407387	0.270377	0.882961	1.04158	0.613116	1.76947
ebi-a-GCST90017117	finn-b-M13_OSTEOPOROSIS	Osteoporosis || id:finn-b-M13_OSTEOPOROSIS	phylum Tenericutesphylum Tenericutes|| id:ebi-a-GCST90017117	Inverse variance weighted	12	-0.0465274	0.127148	0.714416	0.954538	0.743983	1.22468
ebi-a-GCST90017117	finn-b-M13_OSTEOPOROSIS	Osteoporosis || id:finn-b-M13_OSTEOPOROSIS	phylum Tenericutesphylum Tenericutes|| id:ebi-a-GCST90017117	MR Egger	12	-0.839317	0.405515	0.0653105	0.432005	0.195123	0.956468
ebi-a-GCST90017117	finn-b-M13_OSTEOPOROSIS	Osteoporosis || id:finn-b-M13_OSTEOPOROSIS	phylum Tenericutesphylum Tenericutes|| id:ebi-a-GCST90017117	Weighted median	12	-0.0504608	0.17104	0.767976	0.950791	0.679975	1.32947
ebi-a-GCST90017117	finn-b-M13_OSTEOPOROSIS	Osteoporosis || id:finn-b-M13_OSTEOPOROSIS	phylum Tenericutesphylum Tenericutes|| id:ebi-a-GCST90017117	Weighted mode	12	-0.105586	0.26945	0.702648	0.899797	0.530621	1.52582
ebi-a-GCST90017118	finn-b-M13_OSTEOPOROSIS	Osteoporosis || id:finn-b-M13_OSTEOPOROSIS	phylum Verrucomicrobiaphylum Verrucomicrobia|| id:ebi-a-GCST90017118	Inverse variance weighted	12	-0.0265035	0.118079	0.822403	0.973845	0.772643	1.22744
ebi-a-GCST90017118	finn-b-M13_OSTEOPOROSIS	Osteoporosis || id:finn-b-M13_OSTEOPOROSIS	phylum Verrucomicrobiaphylum Verrucomicrobia|| id:ebi-a-GCST90017118	MR Egger	12	0.237213	0.309902	0.46169	1.26771	0.690599	2.3271
ebi-a-GCST90017118	finn-b-M13_OSTEOPOROSIS	Osteoporosis || id:finn-b-M13_OSTEOPOROSIS	phylum Verrucomicrobiaphylum Verrucomicrobia|| id:ebi-a-GCST90017118	Weighted median	12	-0.127737	0.163392	0.434344	0.880085	0.638914	1.21229
ebi-a-GCST90017118	finn-b-M13_OSTEOPOROSIS	Osteoporosis || id:finn-b-M13_OSTEOPOROSIS	phylum Verrucomicrobiaphylum Verrucomicrobia|| id:ebi-a-GCST90017118	Weighted mode	12	-0.226264	0.242557	0.370932	0.797507	0.495753	1.28293
ebi-a-GCST90016908	finn-b-M13_OSTEOPOROSIS	Osteoporosis || id:finn-b-M13_OSTEOPOROSIS	class Actinobacteria|| id:ebi-a-GCST90016908	Inverse variance weighted	14	0.0961103	0.127712	0.451716	1.10088	0.857097	1.414
ebi-a-GCST90016908	finn-b-M13_OSTEOPOROSIS	Osteoporosis || id:finn-b-M13_OSTEOPOROSIS	class Actinobacteria|| id:ebi-a-GCST90016908	MR Egger	14	0.158714	0.375176	0.67975	1.172	0.561788	2.44503
ebi-a-GCST90016908	finn-b-M13_OSTEOPOROSIS	Osteoporosis || id:finn-b-M13_OSTEOPOROSIS	class Actinobacteria|| id:ebi-a-GCST90016908	Weighted median	14	0.22634	0.166277	0.173444	1.254	0.905233	1.73715
ebi-a-GCST90016908	finn-b-M13_OSTEOPOROSIS	Osteoporosis || id:finn-b-M13_OSTEOPOROSIS	class Actinobacteria|| id:ebi-a-GCST90016908	Weighted mode	14	0.241073	0.221372	0.295933	1.27261	0.824633	1.96396
ebi-a-GCST90016909	finn-b-M13_OSTEOPOROSIS	Osteoporosis || id:finn-b-M13_OSTEOPOROSIS	class Alphaproteobacteria|| id:ebi-a-GCST90016909	Inverse variance weighted (multiplicative random effects)	7	-0.0271167	0.200919	0.892641	0.973248	0.656444	1.44294
ebi-a-GCST90016909	finn-b-M13_OSTEOPOROSIS	Osteoporosis || id:finn-b-M13_OSTEOPOROSIS	class Alphaproteobacteria|| id:ebi-a-GCST90016909	MR Egger	7	1.08288	0.642138	0.152536	2.95316	0.838857	10.3965
ebi-a-GCST90016909	finn-b-M13_OSTEOPOROSIS	Osteoporosis || id:finn-b-M13_OSTEOPOROSIS	class Alphaproteobacteria|| id:ebi-a-GCST90016909	Weighted median	7	0.103824	0.185065	0.574786	1.10941	0.771898	1.59449
ebi-a-GCST90016909	finn-b-M13_OSTEOPOROSIS	Osteoporosis || id:finn-b-M13_OSTEOPOROSIS	class Alphaproteobacteria|| id:ebi-a-GCST90016909	Weighted mode	7	0.0914028	0.226149	0.7001	1.09571	0.703385	1.70686
ebi-a-GCST90016910	finn-b-M13_OSTEOPOROSIS	Osteoporosis || id:finn-b-M13_OSTEOPOROSIS	class Bacilli|| id:ebi-a-GCST90016910	Inverse variance weighted	18	0.033149	0.130457	0.79942	1.0337	0.800477	1.33489
ebi-a-GCST90016910	finn-b-M13_OSTEOPOROSIS	Osteoporosis || id:finn-b-M13_OSTEOPOROSIS	class Bacilli|| id:ebi-a-GCST90016910	MR Egger	18	0.461062	0.352572	0.20945	1.58576	0.79455	3.16484
ebi-a-GCST90016910	finn-b-M13_OSTEOPOROSIS	Osteoporosis || id:finn-b-M13_OSTEOPOROSIS	class Bacilli|| id:ebi-a-GCST90016910	Weighted median	18	0.134243	0.170492	0.431058	1.14367	0.818795	1.59745
ebi-a-GCST90016910	finn-b-M13_OSTEOPOROSIS	Osteoporosis || id:finn-b-M13_OSTEOPOROSIS	class Bacilli|| id:ebi-a-GCST90016910	Weighted mode	18	0.128251	0.248505	0.612437	1.13684	0.698502	1.85025
ebi-a-GCST90016911	finn-b-M13_OSTEOPOROSIS	Osteoporosis || id:finn-b-M13_OSTEOPOROSIS	class Bacteroidia|| id:ebi-a-GCST90016911	Inverse variance weighted	13	-0.0540372	0.166077	0.744898	0.947397	0.68417	1.3119
ebi-a-GCST90016911	finn-b-M13_OSTEOPOROSIS	Osteoporosis || id:finn-b-M13_OSTEOPOROSIS	class Bacteroidia|| id:ebi-a-GCST90016911	MR Egger	13	-0.198286	0.401446	0.63107	0.820135	0.373394	1.80137
ebi-a-GCST90016911	finn-b-M13_OSTEOPOROSIS	Osteoporosis || id:finn-b-M13_OSTEOPOROSIS	class Bacteroidia|| id:ebi-a-GCST90016911	Weighted median	13	-0.0488076	0.211162	0.817208	0.952364	0.629591	1.44061
ebi-a-GCST90016911	finn-b-M13_OSTEOPOROSIS	Osteoporosis || id:finn-b-M13_OSTEOPOROSIS	class Bacteroidia|| id:ebi-a-GCST90016911	Weighted mode	13	-0.101191	0.423585	0.81522	0.90376	0.393994	2.07308
ebi-a-GCST90016912	finn-b-M13_OSTEOPOROSIS	Osteoporosis || id:finn-b-M13_OSTEOPOROSIS	class Betaproteobacteria|| id:ebi-a-GCST90016912	Inverse variance weighted	10	-0.268362	0.157636	0.0886779	0.764631	0.561396	1.04144
ebi-a-GCST90016912	finn-b-M13_OSTEOPOROSIS	Osteoporosis || id:finn-b-M13_OSTEOPOROSIS	class Betaproteobacteria|| id:ebi-a-GCST90016912	MR Egger	10	-0.714818	0.500812	0.191333	0.489281	0.183341	1.30574
ebi-a-GCST90016912	finn-b-M13_OSTEOPOROSIS	Osteoporosis || id:finn-b-M13_OSTEOPOROSIS	class Betaproteobacteria|| id:ebi-a-GCST90016912	Weighted median	10	-0.268552	0.210495	0.202022	0.764486	0.506049	1.15491
ebi-a-GCST90016912	finn-b-M13_OSTEOPOROSIS	Osteoporosis || id:finn-b-M13_OSTEOPOROSIS	class Betaproteobacteria|| id:ebi-a-GCST90016912	Weighted mode	10	-0.303139	0.317755	0.365001	0.738496	0.396159	1.37666
ebi-a-GCST90016913	finn-b-M13_OSTEOPOROSIS	Osteoporosis || id:finn-b-M13_OSTEOPOROSIS	class Clostridia|| id:ebi-a-GCST90016913	Inverse variance weighted	12	-0.0399404	0.138822	0.773569	0.960847	0.731958	1.26131
ebi-a-GCST90016913	finn-b-M13_OSTEOPOROSIS	Osteoporosis || id:finn-b-M13_OSTEOPOROSIS	class Clostridia|| id:ebi-a-GCST90016913	MR Egger	12	0.219445	0.377649	0.574048	1.24539	0.594077	2.61075
ebi-a-GCST90016913	finn-b-M13_OSTEOPOROSIS	Osteoporosis || id:finn-b-M13_OSTEOPOROSIS	class Clostridia|| id:ebi-a-GCST90016913	Weighted median	12	0.0998272	0.199594	0.616968	1.10498	0.747234	1.634
ebi-a-GCST90016913	finn-b-M13_OSTEOPOROSIS	Osteoporosis || id:finn-b-M13_OSTEOPOROSIS	class Clostridia|| id:ebi-a-GCST90016913	Weighted mode	12	0.171097	0.279182	0.552434	1.18661	0.686534	2.05093
ebi-a-GCST90016914	finn-b-M13_OSTEOPOROSIS	Osteoporosis || id:finn-b-M13_OSTEOPOROSIS	class Coriobacteriia|| id:ebi-a-GCST90016914	Inverse variance weighted	13	-0.131504	0.164362	0.423661	0.876776	0.635303	1.21003
ebi-a-GCST90016914	finn-b-M13_OSTEOPOROSIS	Osteoporosis || id:finn-b-M13_OSTEOPOROSIS	class Coriobacteriia|| id:ebi-a-GCST90016914	MR Egger	13	-1.61223	0.608206	0.0225544	0.199443	0.0605484	0.656951
ebi-a-GCST90016914	finn-b-M13_OSTEOPOROSIS	Osteoporosis || id:finn-b-M13_OSTEOPOROSIS	class Coriobacteriia|| id:ebi-a-GCST90016914	Weighted median	13	-0.171531	0.205941	0.404893	0.842374	0.562606	1.26126
ebi-a-GCST90016914	finn-b-M13_OSTEOPOROSIS	Osteoporosis || id:finn-b-M13_OSTEOPOROSIS	class Coriobacteriia|| id:ebi-a-GCST90016914	Weighted mode	13	0.0496934	0.37207	0.895965	1.05095	0.506838	2.17918
ebi-a-GCST90016915	finn-b-M13_OSTEOPOROSIS	Osteoporosis || id:finn-b-M13_OSTEOPOROSIS	class Deltaproteobacteria|| id:ebi-a-GCST90016915	Inverse variance weighted	11	0.0741526	0.149284	0.619385	1.07697	0.803769	1.44304
ebi-a-GCST90016915	finn-b-M13_OSTEOPOROSIS	Osteoporosis || id:finn-b-M13_OSTEOPOROSIS	class Deltaproteobacteria|| id:ebi-a-GCST90016915	MR Egger	11	0.330111	0.775584	0.680375	1.39112	0.304211	6.36145
ebi-a-GCST90016915	finn-b-M13_OSTEOPOROSIS	Osteoporosis || id:finn-b-M13_OSTEOPOROSIS	class Deltaproteobacteria|| id:ebi-a-GCST90016915	Weighted median	11	0.0173106	0.193158	0.92859	1.01746	0.696784	1.48572
ebi-a-GCST90016915	finn-b-M13_OSTEOPOROSIS	Osteoporosis || id:finn-b-M13_OSTEOPOROSIS	class Deltaproteobacteria|| id:ebi-a-GCST90016915	Weighted mode	11	-0.113133	0.296462	0.710734	0.893032	0.499475	1.59669
ebi-a-GCST90016916	finn-b-M13_OSTEOPOROSIS	Osteoporosis || id:finn-b-M13_OSTEOPOROSIS	class Erysipelotrichia|| id:ebi-a-GCST90016916	Inverse variance weighted	13	0.0838458	0.154769	0.587992	1.08746	0.802919	1.47284
ebi-a-GCST90016916	finn-b-M13_OSTEOPOROSIS	Osteoporosis || id:finn-b-M13_OSTEOPOROSIS	class Erysipelotrichia|| id:ebi-a-GCST90016916	MR Egger	13	0.631797	0.679539	0.372458	1.88099	0.496536	7.12559
ebi-a-GCST90016916	finn-b-M13_OSTEOPOROSIS	Osteoporosis || id:finn-b-M13_OSTEOPOROSIS	class Erysipelotrichia|| id:ebi-a-GCST90016916	Weighted median	13	-0.0146555	0.220379	0.946979	0.985451	0.639801	1.51784
ebi-a-GCST90016916	finn-b-M13_OSTEOPOROSIS	Osteoporosis || id:finn-b-M13_OSTEOPOROSIS	class Erysipelotrichia|| id:ebi-a-GCST90016916	Weighted mode	13	-0.179614	0.385574	0.649675	0.835593	0.392453	1.77911
ebi-a-GCST90016917	finn-b-M13_OSTEOPOROSIS	Osteoporosis || id:finn-b-M13_OSTEOPOROSIS	class Gammaproteobacteria|| id:ebi-a-GCST90016917	Inverse variance weighted	6	-0.236329	0.249623	0.343769	0.789521	0.484038	1.2878
ebi-a-GCST90016917	finn-b-M13_OSTEOPOROSIS	Osteoporosis || id:finn-b-M13_OSTEOPOROSIS	class Gammaproteobacteria|| id:ebi-a-GCST90016917	MR Egger	6	-1.46824	0.61723	0.0760926	0.230331	0.0686998	0.772236
ebi-a-GCST90016917	finn-b-M13_OSTEOPOROSIS	Osteoporosis || id:finn-b-M13_OSTEOPOROSIS	class Gammaproteobacteria|| id:ebi-a-GCST90016917	Weighted median	6	-0.193219	0.290361	0.505767	0.824301	0.466579	1.45629
ebi-a-GCST90016917	finn-b-M13_OSTEOPOROSIS	Osteoporosis || id:finn-b-M13_OSTEOPOROSIS	class Gammaproteobacteria|| id:ebi-a-GCST90016917	Weighted mode	6	-0.571015	0.539167	0.338026	0.564952	0.196365	1.6254
ebi-a-GCST90016918	finn-b-M13_OSTEOPOROSIS	Osteoporosis || id:finn-b-M13_OSTEOPOROSIS	class Lentisphaeria|| id:ebi-a-GCST90016918	Inverse variance weighted	8	-0.0494242	0.131277	0.706554	0.951777	0.735852	1.23106
ebi-a-GCST90016918	finn-b-M13_OSTEOPOROSIS	Osteoporosis || id:finn-b-M13_OSTEOPOROSIS	class Lentisphaeria|| id:ebi-a-GCST90016918	MR Egger	8	-0.57535	0.450353	0.24861	0.562508	0.232691	1.35981
ebi-a-GCST90016918	finn-b-M13_OSTEOPOROSIS	Osteoporosis || id:finn-b-M13_OSTEOPOROSIS	class Lentisphaeria|| id:ebi-a-GCST90016918	Weighted median	8	-0.000257758	0.126846	0.998379	0.999742	0.779677	1.28192
ebi-a-GCST90016918	finn-b-M13_OSTEOPOROSIS	Osteoporosis || id:finn-b-M13_OSTEOPOROSIS	class Lentisphaeria|| id:ebi-a-GCST90016918	Weighted mode	8	0.103235	0.214847	0.645521	1.10875	0.727701	1.68934
ebi-a-GCST90016919	finn-b-M13_OSTEOPOROSIS	Osteoporosis || id:finn-b-M13_OSTEOPOROSIS	class Melainabacteria|| id:ebi-a-GCST90016919	Inverse variance weighted	10	0.059072	0.118702	0.618732	1.06085	0.840646	1.33874
ebi-a-GCST90016919	finn-b-M13_OSTEOPOROSIS	Osteoporosis || id:finn-b-M13_OSTEOPOROSIS	class Melainabacteria|| id:ebi-a-GCST90016919	MR Egger	10	0.65959	0.307259	0.0641053	1.934	1.05904	3.53184
ebi-a-GCST90016919	finn-b-M13_OSTEOPOROSIS	Osteoporosis || id:finn-b-M13_OSTEOPOROSIS	class Melainabacteria|| id:ebi-a-GCST90016919	Weighted median	10	0.000504223	0.12807	0.996859	1.0005	0.778401	1.28598
ebi-a-GCST90016919	finn-b-M13_OSTEOPOROSIS	Osteoporosis || id:finn-b-M13_OSTEOPOROSIS	class Melainabacteria|| id:ebi-a-GCST90016919	Weighted mode	10	0.0544098	0.190275	0.781386	1.05592	0.727218	1.53319
ebi-a-GCST90016920	finn-b-M13_OSTEOPOROSIS	Osteoporosis || id:finn-b-M13_OSTEOPOROSIS	class Methanobacteria|| id:ebi-a-GCST90016920	Inverse variance weighted	9	-0.0273084	0.102406	0.789725	0.973061	0.796105	1.18935
ebi-a-GCST90016920	finn-b-M13_OSTEOPOROSIS	Osteoporosis || id:finn-b-M13_OSTEOPOROSIS	class Methanobacteria|| id:ebi-a-GCST90016920	MR Egger	9	-0.68174	0.346477	0.0898041	0.505736	0.256446	0.997359
ebi-a-GCST90016920	finn-b-M13_OSTEOPOROSIS	Osteoporosis || id:finn-b-M13_OSTEOPOROSIS	class Methanobacteria|| id:ebi-a-GCST90016920	Weighted median	9	-0.0283126	0.109459	0.795898	0.972084	0.784388	1.2047
ebi-a-GCST90016920	finn-b-M13_OSTEOPOROSIS	Osteoporosis || id:finn-b-M13_OSTEOPOROSIS	class Methanobacteria|| id:ebi-a-GCST90016920	Weighted mode	9	-0.021957	0.174813	0.903146	0.978282	0.694481	1.37806
ebi-a-GCST90016921	finn-b-M13_OSTEOPOROSIS	Osteoporosis || id:finn-b-M13_OSTEOPOROSIS	class Mollicutes|| id:ebi-a-GCST90016921	Inverse variance weighted	12	-0.0465274	0.127148	0.714416	0.954538	0.743983	1.22468
ebi-a-GCST90016921	finn-b-M13_OSTEOPOROSIS	Osteoporosis || id:finn-b-M13_OSTEOPOROSIS	class Mollicutes|| id:ebi-a-GCST90016921	MR Egger	12	-0.839317	0.405515	0.0653105	0.432005	0.195123	0.956468
ebi-a-GCST90016921	finn-b-M13_OSTEOPOROSIS	Osteoporosis || id:finn-b-M13_OSTEOPOROSIS	class Mollicutes|| id:ebi-a-GCST90016921	Weighted median	12	-0.0504608	0.172569	0.769973	0.950791	0.677941	1.33346
ebi-a-GCST90016921	finn-b-M13_OSTEOPOROSIS	Osteoporosis || id:finn-b-M13_OSTEOPOROSIS	class Mollicutes|| id:ebi-a-GCST90016921	Weighted mode	12	-0.105586	0.285154	0.718207	0.899797	0.514537	1.57352
ebi-a-GCST90016922	finn-b-M13_OSTEOPOROSIS	Osteoporosis || id:finn-b-M13_OSTEOPOROSIS	class Negativicutes|| id:ebi-a-GCST90016922	Inverse variance weighted	12	0.0519884	0.168363	0.757483	1.05336	0.757295	1.46518
ebi-a-GCST90016922	finn-b-M13_OSTEOPOROSIS	Osteoporosis || id:finn-b-M13_OSTEOPOROSIS	class Negativicutes|| id:ebi-a-GCST90016922	MR Egger	12	0.272471	0.605477	0.6623	1.31321	0.400812	4.30254
ebi-a-GCST90016922	finn-b-M13_OSTEOPOROSIS	Osteoporosis || id:finn-b-M13_OSTEOPOROSIS	class Negativicutes|| id:ebi-a-GCST90016922	Weighted median	12	-0.00529036	0.224939	0.981236	0.994724	0.640074	1.54587
ebi-a-GCST90016922	finn-b-M13_OSTEOPOROSIS	Osteoporosis || id:finn-b-M13_OSTEOPOROSIS	class Negativicutes|| id:ebi-a-GCST90016922	Weighted mode	12	0.00525382	0.318401	0.98713	1.00527	0.538583	1.87634
ebi-a-GCST90016923	finn-b-M13_OSTEOPOROSIS	Osteoporosis || id:finn-b-M13_OSTEOPOROSIS	class Verrucomicrobiae|| id:ebi-a-GCST90016923	Inverse variance weighted	11	-0.00841998	0.124556	0.946104	0.991615	0.776817	1.26581
ebi-a-GCST90016923	finn-b-M13_OSTEOPOROSIS	Osteoporosis || id:finn-b-M13_OSTEOPOROSIS	class Verrucomicrobiae|| id:ebi-a-GCST90016923	MR Egger	11	-0.0841111	0.420047	0.845743	0.919329	0.403571	2.09422
ebi-a-GCST90016923	finn-b-M13_OSTEOPOROSIS	Osteoporosis || id:finn-b-M13_OSTEOPOROSIS	class Verrucomicrobiae|| id:ebi-a-GCST90016923	Weighted median	11	-0.0676843	0.165513	0.682586	0.934555	0.675643	1.29268
ebi-a-GCST90016923	finn-b-M13_OSTEOPOROSIS	Osteoporosis || id:finn-b-M13_OSTEOPOROSIS	class Verrucomicrobiae|| id:ebi-a-GCST90016923	Weighted mode	11	-0.156433	0.24166	0.531999	0.855189	0.532545	1.37331
ebi-a-GCST90017090	finn-b-M13_OSTEOPOROSIS	Osteoporosis || id:finn-b-M13_OSTEOPOROSIS	order Actinomycetales|| id:ebi-a-GCST90017090	Inverse variance weighted	4	-0.0827576	0.181686	0.648752	0.920574	0.644769	1.31436
ebi-a-GCST90017090	finn-b-M13_OSTEOPOROSIS	Osteoporosis || id:finn-b-M13_OSTEOPOROSIS	order Actinomycetales|| id:ebi-a-GCST90017090	MR Egger	4	0.457574	0.340222	0.310867	1.58024	0.811183	3.0784
ebi-a-GCST90017090	finn-b-M13_OSTEOPOROSIS	Osteoporosis || id:finn-b-M13_OSTEOPOROSIS	order Actinomycetales|| id:ebi-a-GCST90017090	Weighted median	4	-0.138508	0.19676	0.481467	0.870656	0.592054	1.28036
ebi-a-GCST90017090	finn-b-M13_OSTEOPOROSIS	Osteoporosis || id:finn-b-M13_OSTEOPOROSIS	order Actinomycetales|| id:ebi-a-GCST90017090	Weighted mode	4	0.203494	0.206469	0.397005	1.22568	0.81776	1.83707
ebi-a-GCST90017091	finn-b-M13_OSTEOPOROSIS	Osteoporosis || id:finn-b-M13_OSTEOPOROSIS	order Bacillales|| id:ebi-a-GCST90017091	Inverse variance weighted	8	-0.138638	0.086027	0.107057	0.870543	0.735466	1.03043
ebi-a-GCST90017091	finn-b-M13_OSTEOPOROSIS	Osteoporosis || id:finn-b-M13_OSTEOPOROSIS	order Bacillales|| id:ebi-a-GCST90017091	MR Egger	8	-0.119943	0.374344	0.759524	0.886971	0.425855	1.84738
ebi-a-GCST90017091	finn-b-M13_OSTEOPOROSIS	Osteoporosis || id:finn-b-M13_OSTEOPOROSIS	order Bacillales|| id:ebi-a-GCST90017091	Weighted median	8	-0.195405	0.11054	0.0771078	0.822502	0.662282	1.02148
ebi-a-GCST90017091	finn-b-M13_OSTEOPOROSIS	Osteoporosis || id:finn-b-M13_OSTEOPOROSIS	order Bacillales|| id:ebi-a-GCST90017091	Weighted mode	8	-0.216438	0.174086	0.253789	0.805383	0.572554	1.13289
ebi-a-GCST90017092	finn-b-M13_OSTEOPOROSIS	Osteoporosis || id:finn-b-M13_OSTEOPOROSIS	order Bacteroidales|| id:ebi-a-GCST90017092	Inverse variance weighted	13	-0.0540372	0.166077	0.744898	0.947397	0.68417	1.3119
ebi-a-GCST90017092	finn-b-M13_OSTEOPOROSIS	Osteoporosis || id:finn-b-M13_OSTEOPOROSIS	order Bacteroidales|| id:ebi-a-GCST90017092	MR Egger	13	-0.198286	0.401446	0.63107	0.820135	0.373394	1.80137
ebi-a-GCST90017092	finn-b-M13_OSTEOPOROSIS	Osteoporosis || id:finn-b-M13_OSTEOPOROSIS	order Bacteroidales|| id:ebi-a-GCST90017092	Weighted median	13	-0.0488076	0.219018	0.823655	0.952364	0.61997	1.46297
ebi-a-GCST90017092	finn-b-M13_OSTEOPOROSIS	Osteoporosis || id:finn-b-M13_OSTEOPOROSIS	order Bacteroidales|| id:ebi-a-GCST90017092	Weighted mode	13	-0.101191	0.430421	0.818096	0.90376	0.388751	2.10104
ebi-a-GCST90017093	finn-b-M13_OSTEOPOROSIS	Osteoporosis || id:finn-b-M13_OSTEOPOROSIS	order Bifidobacteriales|| id:ebi-a-GCST90017093	Inverse variance weighted (multiplicative random effects)	11	0.0647553	0.171261	0.705349	1.0669	0.762681	1.49246
ebi-a-GCST90017093	finn-b-M13_OSTEOPOROSIS	Osteoporosis || id:finn-b-M13_OSTEOPOROSIS	order Bifidobacteriales|| id:ebi-a-GCST90017093	MR Egger	11	1.13747	0.451286	0.0327416	3.11886	1.28782	7.55332
ebi-a-GCST90017093	finn-b-M13_OSTEOPOROSIS	Osteoporosis || id:finn-b-M13_OSTEOPOROSIS	order Bifidobacteriales|| id:ebi-a-GCST90017093	Weighted median	11	0.241229	0.18133	0.183409	1.27281	0.8921	1.816
ebi-a-GCST90017093	finn-b-M13_OSTEOPOROSIS	Osteoporosis || id:finn-b-M13_OSTEOPOROSIS	order Bifidobacteriales|| id:ebi-a-GCST90017093	Weighted mode	11	0.291461	0.215451	0.205915	1.33838	0.877373	2.04162
ebi-a-GCST90017094	finn-b-M13_OSTEOPOROSIS	Osteoporosis || id:finn-b-M13_OSTEOPOROSIS	order Burkholderiales|| id:ebi-a-GCST90017094	Inverse variance weighted	10	-0.324764	0.15558	0.0368487	0.722698	0.532751	0.980369
ebi-a-GCST90017094	finn-b-M13_OSTEOPOROSIS	Osteoporosis || id:finn-b-M13_OSTEOPOROSIS	order Burkholderiales|| id:ebi-a-GCST90017094	MR Egger	10	-0.655422	0.492413	0.219858	0.519223	0.19779	1.36303
ebi-a-GCST90017094	finn-b-M13_OSTEOPOROSIS	Osteoporosis || id:finn-b-M13_OSTEOPOROSIS	order Burkholderiales|| id:ebi-a-GCST90017094	Weighted median	10	-0.298951	0.205301	0.145349	0.741596	0.49592	1.10898
ebi-a-GCST90017094	finn-b-M13_OSTEOPOROSIS	Osteoporosis || id:finn-b-M13_OSTEOPOROSIS	order Burkholderiales|| id:ebi-a-GCST90017094	Weighted mode	10	-0.362802	0.299997	0.257336	0.695724	0.386433	1.25256
ebi-a-GCST90017095	finn-b-M13_OSTEOPOROSIS	Osteoporosis || id:finn-b-M13_OSTEOPOROSIS	order Clostridiales|| id:ebi-a-GCST90017095	Inverse variance weighted	13	-0.0359126	0.136031	0.791778	0.964725	0.738943	1.25949
ebi-a-GCST90017095	finn-b-M13_OSTEOPOROSIS	Osteoporosis || id:finn-b-M13_OSTEOPOROSIS	order Clostridiales|| id:ebi-a-GCST90017095	MR Egger	13	0.221754	0.371416	0.562562	1.24826	0.602769	2.58501
ebi-a-GCST90017095	finn-b-M13_OSTEOPOROSIS	Osteoporosis || id:finn-b-M13_OSTEOPOROSIS	order Clostridiales|| id:ebi-a-GCST90017095	Weighted median	13	0.102286	0.183268	0.576759	1.1077	0.773431	1.58644
ebi-a-GCST90017095	finn-b-M13_OSTEOPOROSIS	Osteoporosis || id:finn-b-M13_OSTEOPOROSIS	order Clostridiales|| id:ebi-a-GCST90017095	Weighted mode	13	0.151702	0.270748	0.585578	1.16381	0.684571	1.97856
ebi-a-GCST90017096	finn-b-M13_OSTEOPOROSIS	Osteoporosis || id:finn-b-M13_OSTEOPOROSIS	order Coriobacteriales|| id:ebi-a-GCST90017096	Inverse variance weighted	13	-0.131504	0.164362	0.423661	0.876776	0.635303	1.21003
ebi-a-GCST90017096	finn-b-M13_OSTEOPOROSIS	Osteoporosis || id:finn-b-M13_OSTEOPOROSIS	order Coriobacteriales|| id:ebi-a-GCST90017096	MR Egger	13	-1.61223	0.608206	0.0225544	0.199443	0.0605484	0.656951
ebi-a-GCST90017096	finn-b-M13_OSTEOPOROSIS	Osteoporosis || id:finn-b-M13_OSTEOPOROSIS	order Coriobacteriales|| id:ebi-a-GCST90017096	Weighted median	13	-0.171531	0.209026	0.411861	0.842374	0.559215	1.26891
ebi-a-GCST90017096	finn-b-M13_OSTEOPOROSIS	Osteoporosis || id:finn-b-M13_OSTEOPOROSIS	order Coriobacteriales|| id:ebi-a-GCST90017096	Weighted mode	13	0.0496934	0.364732	0.893886	1.05095	0.51418	2.14807
ebi-a-GCST90017097	finn-b-M13_OSTEOPOROSIS	Osteoporosis || id:finn-b-M13_OSTEOPOROSIS	order Desulfovibrionales|| id:ebi-a-GCST90017097	Inverse variance weighted	10	0.0863069	0.155641	0.57922	1.09014	0.803523	1.479
ebi-a-GCST90017097	finn-b-M13_OSTEOPOROSIS	Osteoporosis || id:finn-b-M13_OSTEOPOROSIS	order Desulfovibrionales|| id:ebi-a-GCST90017097	MR Egger	10	0.130322	0.769548	0.869727	1.13919	0.252084	5.14814
ebi-a-GCST90017097	finn-b-M13_OSTEOPOROSIS	Osteoporosis || id:finn-b-M13_OSTEOPOROSIS	order Desulfovibrionales|| id:ebi-a-GCST90017097	Weighted median	10	0.0316018	0.19386	0.870508	1.03211	0.705842	1.50918
ebi-a-GCST90017097	finn-b-M13_OSTEOPOROSIS	Osteoporosis || id:finn-b-M13_OSTEOPOROSIS	order Desulfovibrionales|| id:ebi-a-GCST90017097	Weighted mode	10	-0.0416109	0.289977	0.889059	0.959243	0.543369	1.69341
ebi-a-GCST90017098	finn-b-M13_OSTEOPOROSIS	Osteoporosis || id:finn-b-M13_OSTEOPOROSIS	order Enterobacteriales|| id:ebi-a-GCST90017098	Inverse variance weighted	7	0.20281	0.254876	0.426195	1.22484	0.743232	2.01852
ebi-a-GCST90017098	finn-b-M13_OSTEOPOROSIS	Osteoporosis || id:finn-b-M13_OSTEOPOROSIS	order Enterobacteriales|| id:ebi-a-GCST90017098	MR Egger	7	2.6703	1.23624	0.0831863	14.4443	1.28051	162.933
ebi-a-GCST90017098	finn-b-M13_OSTEOPOROSIS	Osteoporosis || id:finn-b-M13_OSTEOPOROSIS	order Enterobacteriales|| id:ebi-a-GCST90017098	Weighted median	7	0.114205	0.242944	0.638293	1.12098	0.696307	1.80466
ebi-a-GCST90017098	finn-b-M13_OSTEOPOROSIS	Osteoporosis || id:finn-b-M13_OSTEOPOROSIS	order Enterobacteriales|| id:ebi-a-GCST90017098	Weighted mode	7	0.186812	0.30672	0.564816	1.2054	0.660763	2.19896
ebi-a-GCST90017099	finn-b-M13_OSTEOPOROSIS	Osteoporosis || id:finn-b-M13_OSTEOPOROSIS	order Erysipelotrichales|| id:ebi-a-GCST90017099	Inverse variance weighted	13	0.0838458	0.154769	0.587992	1.08746	0.802919	1.47284
ebi-a-GCST90017099	finn-b-M13_OSTEOPOROSIS	Osteoporosis || id:finn-b-M13_OSTEOPOROSIS	order Erysipelotrichales|| id:ebi-a-GCST90017099	MR Egger	13	0.631797	0.679539	0.372458	1.88099	0.496536	7.12559
ebi-a-GCST90017099	finn-b-M13_OSTEOPOROSIS	Osteoporosis || id:finn-b-M13_OSTEOPOROSIS	order Erysipelotrichales|| id:ebi-a-GCST90017099	Weighted median	13	-0.0146555	0.212053	0.9449	0.985451	0.650328	1.49327
ebi-a-GCST90017099	finn-b-M13_OSTEOPOROSIS	Osteoporosis || id:finn-b-M13_OSTEOPOROSIS	order Erysipelotrichales|| id:ebi-a-GCST90017099	Weighted mode	13	-0.179614	0.379341	0.644362	0.835593	0.397276	1.7575
ebi-a-GCST90017100	finn-b-M13_OSTEOPOROSIS	Osteoporosis || id:finn-b-M13_OSTEOPOROSIS	order Gastranaerophilales|| id:ebi-a-GCST90017100	Inverse variance weighted	9	0.0939268	0.118263	0.427069	1.09848	0.871212	1.38503
ebi-a-GCST90017100	finn-b-M13_OSTEOPOROSIS	Osteoporosis || id:finn-b-M13_OSTEOPOROSIS	order Gastranaerophilales|| id:ebi-a-GCST90017100	MR Egger	9	0.621951	0.312157	0.0865806	1.86256	1.01017	3.43418
ebi-a-GCST90017100	finn-b-M13_OSTEOPOROSIS	Osteoporosis || id:finn-b-M13_OSTEOPOROSIS	order Gastranaerophilales|| id:ebi-a-GCST90017100	Weighted median	9	0.021635	0.136584	0.874141	1.02187	0.781867	1.33555
ebi-a-GCST90017100	finn-b-M13_OSTEOPOROSIS	Osteoporosis || id:finn-b-M13_OSTEOPOROSIS	order Gastranaerophilales|| id:ebi-a-GCST90017100	Weighted mode	9	0.0643893	0.192768	0.746948	1.06651	0.730932	1.55615
ebi-a-GCST90017101	finn-b-M13_OSTEOPOROSIS	Osteoporosis || id:finn-b-M13_OSTEOPOROSIS	order Lactobacillales|| id:ebi-a-GCST90017101	Inverse variance weighted	15	0.154563	0.129254	0.231771	1.16715	0.905947	1.50366
ebi-a-GCST90017101	finn-b-M13_OSTEOPOROSIS	Osteoporosis || id:finn-b-M13_OSTEOPOROSIS	order Lactobacillales|| id:ebi-a-GCST90017101	MR Egger	15	0.488232	0.335192	0.16896	1.62943	0.844725	3.1431
ebi-a-GCST90017101	finn-b-M13_OSTEOPOROSIS	Osteoporosis || id:finn-b-M13_OSTEOPOROSIS	order Lactobacillales|| id:ebi-a-GCST90017101	Weighted median	15	0.187622	0.179438	0.295742	1.20638	0.848677	1.71484
ebi-a-GCST90017101	finn-b-M13_OSTEOPOROSIS	Osteoporosis || id:finn-b-M13_OSTEOPOROSIS	order Lactobacillales|| id:ebi-a-GCST90017101	Weighted mode	15	0.189758	0.250173	0.460727	1.20896	0.740388	1.97407
ebi-a-GCST90017102	finn-b-M13_OSTEOPOROSIS	Osteoporosis || id:finn-b-M13_OSTEOPOROSIS	order Methanobacteriales|| id:ebi-a-GCST90017102	Inverse variance weighted	9	-0.0273084	0.102406	0.789725	0.973061	0.796105	1.18935
ebi-a-GCST90017102	finn-b-M13_OSTEOPOROSIS	Osteoporosis || id:finn-b-M13_OSTEOPOROSIS	order Methanobacteriales|| id:ebi-a-GCST90017102	MR Egger	9	-0.68174	0.346477	0.0898041	0.505736	0.256446	0.997359
ebi-a-GCST90017102	finn-b-M13_OSTEOPOROSIS	Osteoporosis || id:finn-b-M13_OSTEOPOROSIS	order Methanobacteriales|| id:ebi-a-GCST90017102	Weighted median	9	-0.0283126	0.117342	0.809336	0.972084	0.772361	1.22345
ebi-a-GCST90017102	finn-b-M13_OSTEOPOROSIS	Osteoporosis || id:finn-b-M13_OSTEOPOROSIS	order Methanobacteriales|| id:ebi-a-GCST90017102	Weighted mode	9	-0.021957	0.17148	0.901275	0.978282	0.699032	1.36909
ebi-a-GCST90017103	finn-b-M13_OSTEOPOROSIS	Osteoporosis || id:finn-b-M13_OSTEOPOROSIS	order Mollicutes RF9|| id:ebi-a-GCST90017103	Inverse variance weighted	12	-0.17363	0.113333	0.125516	0.840608	0.673166	1.0497
ebi-a-GCST90017103	finn-b-M13_OSTEOPOROSIS	Osteoporosis || id:finn-b-M13_OSTEOPOROSIS	order Mollicutes RF9|| id:ebi-a-GCST90017103	MR Egger	12	-0.192634	0.347622	0.591654	0.824784	0.41729	1.6302
ebi-a-GCST90017103	finn-b-M13_OSTEOPOROSIS	Osteoporosis || id:finn-b-M13_OSTEOPOROSIS	order Mollicutes RF9|| id:ebi-a-GCST90017103	Weighted median	12	-0.166071	0.149963	0.268117	0.846986	0.631285	1.13639
ebi-a-GCST90017103	finn-b-M13_OSTEOPOROSIS	Osteoporosis || id:finn-b-M13_OSTEOPOROSIS	order Mollicutes RF9|| id:ebi-a-GCST90017103	Weighted mode	12	-0.234207	0.254539	0.377248	0.791198	0.480416	1.30303
ebi-a-GCST90017104	finn-b-M13_OSTEOPOROSIS	Osteoporosis || id:finn-b-M13_OSTEOPOROSIS	order NB1n|| id:ebi-a-GCST90017104	Inverse variance weighted	12	-0.0102158	0.0795978	0.897878	0.989836	0.846854	1.15696
ebi-a-GCST90017104	finn-b-M13_OSTEOPOROSIS	Osteoporosis || id:finn-b-M13_OSTEOPOROSIS	order NB1n|| id:ebi-a-GCST90017104	MR Egger	12	-0.140518	0.322768	0.672552	0.868908	0.46156	1.63576
ebi-a-GCST90017104	finn-b-M13_OSTEOPOROSIS	Osteoporosis || id:finn-b-M13_OSTEOPOROSIS	order NB1n|| id:ebi-a-GCST90017104	Weighted median	12	-0.053774	0.10106	0.594657	0.947646	0.77736	1.15523
ebi-a-GCST90017104	finn-b-M13_OSTEOPOROSIS	Osteoporosis || id:finn-b-M13_OSTEOPOROSIS	order NB1n|| id:ebi-a-GCST90017104	Weighted mode	12	-0.0476443	0.1677	0.781608	0.953473	0.686371	1.32452
ebi-a-GCST90017105	finn-b-M13_OSTEOPOROSIS	Osteoporosis || id:finn-b-M13_OSTEOPOROSIS	order Pasteurellales|| id:ebi-a-GCST90017105	Inverse variance weighted	13	0.0170187	0.098453	0.86276	1.01716	0.838661	1.23366
ebi-a-GCST90017105	finn-b-M13_OSTEOPOROSIS	Osteoporosis || id:finn-b-M13_OSTEOPOROSIS	order Pasteurellales|| id:ebi-a-GCST90017105	MR Egger	13	-0.0751755	0.218408	0.737188	0.927581	0.604559	1.4232
ebi-a-GCST90017105	finn-b-M13_OSTEOPOROSIS	Osteoporosis || id:finn-b-M13_OSTEOPOROSIS	order Pasteurellales|| id:ebi-a-GCST90017105	Weighted median	13	0.0663441	0.130078	0.610028	1.06859	0.828111	1.37891
ebi-a-GCST90017105	finn-b-M13_OSTEOPOROSIS	Osteoporosis || id:finn-b-M13_OSTEOPOROSIS	order Pasteurellales|| id:ebi-a-GCST90017105	Weighted mode	13	0.0993501	0.159593	0.545248	1.10445	0.80779	1.51007
ebi-a-GCST90017106	finn-b-M13_OSTEOPOROSIS	Osteoporosis || id:finn-b-M13_OSTEOPOROSIS	order Rhodospirillales|| id:ebi-a-GCST90017106	Inverse variance weighted	14	-0.00996195	0.0923994	0.914143	0.990088	0.826079	1.18666
ebi-a-GCST90017106	finn-b-M13_OSTEOPOROSIS	Osteoporosis || id:finn-b-M13_OSTEOPOROSIS	order Rhodospirillales|| id:ebi-a-GCST90017106	MR Egger	14	0.141948	0.373597	0.710622	1.15252	0.55416	2.39695
ebi-a-GCST90017106	finn-b-M13_OSTEOPOROSIS	Osteoporosis || id:finn-b-M13_OSTEOPOROSIS	order Rhodospirillales|| id:ebi-a-GCST90017106	Weighted median	14	-0.035778	0.118024	0.761781	0.964855	0.765593	1.21598
ebi-a-GCST90017106	finn-b-M13_OSTEOPOROSIS	Osteoporosis || id:finn-b-M13_OSTEOPOROSIS	order Rhodospirillales|| id:ebi-a-GCST90017106	Weighted mode	14	-0.0122253	0.177656	0.946185	0.987849	0.697376	1.39931
ebi-a-GCST90017107	finn-b-M13_OSTEOPOROSIS	Osteoporosis || id:finn-b-M13_OSTEOPOROSIS	order Selenomonadales|| id:ebi-a-GCST90017107	Inverse variance weighted	12	0.0519884	0.168363	0.757483	1.05336	0.757295	1.46518
ebi-a-GCST90017107	finn-b-M13_OSTEOPOROSIS	Osteoporosis || id:finn-b-M13_OSTEOPOROSIS	order Selenomonadales|| id:ebi-a-GCST90017107	MR Egger	12	0.272471	0.605477	0.6623	1.31321	0.400812	4.30254
ebi-a-GCST90017107	finn-b-M13_OSTEOPOROSIS	Osteoporosis || id:finn-b-M13_OSTEOPOROSIS	order Selenomonadales|| id:ebi-a-GCST90017107	Weighted median	12	-0.00529036	0.20785	0.979694	0.994724	0.661876	1.49495
ebi-a-GCST90017107	finn-b-M13_OSTEOPOROSIS	Osteoporosis || id:finn-b-M13_OSTEOPOROSIS	order Selenomonadales|| id:ebi-a-GCST90017107	Weighted mode	12	0.00525382	0.31839	0.98713	1.00527	0.538595	1.87629
ebi-a-GCST90017108	finn-b-M13_OSTEOPOROSIS	Osteoporosis || id:finn-b-M13_OSTEOPOROSIS	order Verrucomicrobiales|| id:ebi-a-GCST90017108	Inverse variance weighted	11	-0.00841998	0.124556	0.946104	0.991615	0.776817	1.26581
ebi-a-GCST90017108	finn-b-M13_OSTEOPOROSIS	Osteoporosis || id:finn-b-M13_OSTEOPOROSIS	order Verrucomicrobiales|| id:ebi-a-GCST90017108	MR Egger	11	-0.0841111	0.420047	0.845743	0.919329	0.403571	2.09422
ebi-a-GCST90017108	finn-b-M13_OSTEOPOROSIS	Osteoporosis || id:finn-b-M13_OSTEOPOROSIS	order Verrucomicrobiales|| id:ebi-a-GCST90017108	Weighted median	11	-0.0676843	0.165095	0.681827	0.934555	0.676197	1.29163
ebi-a-GCST90017108	finn-b-M13_OSTEOPOROSIS	Osteoporosis || id:finn-b-M13_OSTEOPOROSIS	order Verrucomicrobiales|| id:ebi-a-GCST90017108	Weighted mode	11	-0.156433	0.254637	0.552712	0.855189	0.519171	1.40868
ebi-a-GCST90017109	finn-b-M13_OSTEOPOROSIS	Osteoporosis || id:finn-b-M13_OSTEOPOROSIS	order Victivallales|| id:ebi-a-GCST90017109	Inverse variance weighted	8	-0.0494242	0.131277	0.706554	0.951777	0.735852	1.23106
ebi-a-GCST90017109	finn-b-M13_OSTEOPOROSIS	Osteoporosis || id:finn-b-M13_OSTEOPOROSIS	order Victivallales|| id:ebi-a-GCST90017109	MR Egger	8	-0.57535	0.450353	0.24861	0.562508	0.232691	1.35981
ebi-a-GCST90017109	finn-b-M13_OSTEOPOROSIS	Osteoporosis || id:finn-b-M13_OSTEOPOROSIS	order Victivallales|| id:ebi-a-GCST90017109	Weighted median	8	-0.000257758	0.131908	0.998441	0.999742	0.771979	1.2947
ebi-a-GCST90017109	finn-b-M13_OSTEOPOROSIS	Osteoporosis || id:finn-b-M13_OSTEOPOROSIS	order Victivallales|| id:ebi-a-GCST90017109	Weighted mode	8	0.103235	0.196927	0.616301	1.10875	0.753715	1.63103
ebi-a-GCST90016924	finn-b-M13_OSTEOPOROSIS	Osteoporosis || id:finn-b-M13_OSTEOPOROSIS	family Acidaminococcaceae|| id:ebi-a-GCST90016924	Inverse variance weighted	7	-0.404294	0.144105	0.00502291	0.667448	0.503214	0.885282
ebi-a-GCST90016924	finn-b-M13_OSTEOPOROSIS	Osteoporosis || id:finn-b-M13_OSTEOPOROSIS	family Acidaminococcaceae|| id:ebi-a-GCST90016924	MR Egger	7	0.120254	0.436077	0.793763	1.12778	0.479766	2.65107
ebi-a-GCST90016924	finn-b-M13_OSTEOPOROSIS	Osteoporosis || id:finn-b-M13_OSTEOPOROSIS	family Acidaminococcaceae|| id:ebi-a-GCST90016924	Weighted median	7	-0.371203	0.191736	0.0528664	0.689904	0.473783	1.00461
ebi-a-GCST90016924	finn-b-M13_OSTEOPOROSIS	Osteoporosis || id:finn-b-M13_OSTEOPOROSIS	family Acidaminococcaceae|| id:ebi-a-GCST90016924	Weighted mode	7	-0.359824	0.23481	0.176309	0.697799	0.440409	1.10562
ebi-a-GCST90016925	finn-b-M13_OSTEOPOROSIS	Osteoporosis || id:finn-b-M13_OSTEOPOROSIS	family Actinomycetaceae|| id:ebi-a-GCST90016925	Inverse variance weighted	4	-0.0824797	0.181594	0.649686	0.92083	0.645065	1.31448
ebi-a-GCST90016925	finn-b-M13_OSTEOPOROSIS	Osteoporosis || id:finn-b-M13_OSTEOPOROSIS	family Actinomycetaceae|| id:ebi-a-GCST90016925	MR Egger	4	0.456482	0.339445	0.310904	1.57851	0.811533	3.07036
ebi-a-GCST90016925	finn-b-M13_OSTEOPOROSIS	Osteoporosis || id:finn-b-M13_OSTEOPOROSIS	family Actinomycetaceae|| id:ebi-a-GCST90016925	Weighted median	4	-0.136656	0.201709	0.498097	0.87227	0.587425	1.29524
ebi-a-GCST90016925	finn-b-M13_OSTEOPOROSIS	Osteoporosis || id:finn-b-M13_OSTEOPOROSIS	family Actinomycetaceae|| id:ebi-a-GCST90016925	Weighted mode	4	0.204153	0.214379	0.4112	1.22649	0.805712	1.86701
ebi-a-GCST90016926	finn-b-M13_OSTEOPOROSIS	Osteoporosis || id:finn-b-M13_OSTEOPOROSIS	family Alcaligenaceae|| id:ebi-a-GCST90016926	Inverse variance weighted	11	-0.279794	0.156297	0.0734306	0.75594	0.556474	1.0269
ebi-a-GCST90016926	finn-b-M13_OSTEOPOROSIS	Osteoporosis || id:finn-b-M13_OSTEOPOROSIS	family Alcaligenaceae|| id:ebi-a-GCST90016926	MR Egger	11	-0.487914	0.715584	0.512503	0.613906	0.151002	2.49585
ebi-a-GCST90016926	finn-b-M13_OSTEOPOROSIS	Osteoporosis || id:finn-b-M13_OSTEOPOROSIS	family Alcaligenaceae|| id:ebi-a-GCST90016926	Weighted median	11	-0.304616	0.2068	0.140751	0.737406	0.491672	1.10596
ebi-a-GCST90016926	finn-b-M13_OSTEOPOROSIS	Osteoporosis || id:finn-b-M13_OSTEOPOROSIS	family Alcaligenaceae|| id:ebi-a-GCST90016926	Weighted mode	11	-0.475132	0.388017	0.248822	0.621803	0.290647	1.33027
ebi-a-GCST90016927	finn-b-M13_OSTEOPOROSIS	Osteoporosis || id:finn-b-M13_OSTEOPOROSIS	family Bacteroidaceae|| id:ebi-a-GCST90016927	Inverse variance weighted (multiplicative random effects)	7	0.341311	0.296767	0.250104	1.40679	0.78635	2.51676
ebi-a-GCST90016927	finn-b-M13_OSTEOPOROSIS	Osteoporosis || id:finn-b-M13_OSTEOPOROSIS	family Bacteroidaceae|| id:ebi-a-GCST90016927	MR Egger	7	-2.52974	0.939223	0.043121	0.0796797	0.0126434	0.502147
ebi-a-GCST90016927	finn-b-M13_OSTEOPOROSIS	Osteoporosis || id:finn-b-M13_OSTEOPOROSIS	family Bacteroidaceae|| id:ebi-a-GCST90016927	Weighted median	7	0.241677	0.26413	0.360196	1.27338	0.758799	2.13693
ebi-a-GCST90016927	finn-b-M13_OSTEOPOROSIS	Osteoporosis || id:finn-b-M13_OSTEOPOROSIS	family Bacteroidaceae|| id:ebi-a-GCST90016927	Weighted mode	7	0.261584	0.336186	0.466079	1.29899	0.672105	2.51057
ebi-a-GCST90016928	finn-b-M13_OSTEOPOROSIS	Osteoporosis || id:finn-b-M13_OSTEOPOROSIS	family Bacteroidales S24 7group|| id:ebi-a-GCST90016928	Inverse variance weighted	8	-0.0845168	0.131089	0.519104	0.918956	0.710738	1.18817
ebi-a-GCST90016928	finn-b-M13_OSTEOPOROSIS	Osteoporosis || id:finn-b-M13_OSTEOPOROSIS	family Bacteroidales S24 7group|| id:ebi-a-GCST90016928	MR Egger	8	0.472138	0.516002	0.395479	1.60342	0.5832	4.40835
ebi-a-GCST90016928	finn-b-M13_OSTEOPOROSIS	Osteoporosis || id:finn-b-M13_OSTEOPOROSIS	family Bacteroidales S24 7group|| id:ebi-a-GCST90016928	Weighted median	8	-0.0729296	0.166493	0.661361	0.929666	0.670819	1.28839
ebi-a-GCST90016928	finn-b-M13_OSTEOPOROSIS	Osteoporosis || id:finn-b-M13_OSTEOPOROSIS	family Bacteroidales S24 7group|| id:ebi-a-GCST90016928	Weighted mode	8	-0.11765	0.306902	0.712838	0.889007	0.487152	1.62235
ebi-a-GCST90016929	finn-b-M13_OSTEOPOROSIS	Osteoporosis || id:finn-b-M13_OSTEOPOROSIS	family Bifidobacteriaceae|| id:ebi-a-GCST90016929	Inverse variance weighted (multiplicative random effects)	11	0.0647553	0.171261	0.705349	1.0669	0.762681	1.49246
ebi-a-GCST90016929	finn-b-M13_OSTEOPOROSIS	Osteoporosis || id:finn-b-M13_OSTEOPOROSIS	family Bifidobacteriaceae|| id:ebi-a-GCST90016929	MR Egger	11	1.13747	0.451286	0.0327416	3.11886	1.28782	7.55332
ebi-a-GCST90016929	finn-b-M13_OSTEOPOROSIS	Osteoporosis || id:finn-b-M13_OSTEOPOROSIS	family Bifidobacteriaceae|| id:ebi-a-GCST90016929	Weighted median	11	0.241229	0.179361	0.178646	1.27281	0.895549	1.809
ebi-a-GCST90016929	finn-b-M13_OSTEOPOROSIS	Osteoporosis || id:finn-b-M13_OSTEOPOROSIS	family Bifidobacteriaceae|| id:ebi-a-GCST90016929	Weighted mode	11	0.291461	0.188322	0.152742	1.33838	0.925287	1.9359
ebi-a-GCST90016931	finn-b-M13_OSTEOPOROSIS	Osteoporosis || id:finn-b-M13_OSTEOPOROSIS	family Clostridiaceae1|| id:ebi-a-GCST90016931	Inverse variance weighted	10	0.0391065	0.142438	0.783661	1.03988	0.786572	1.37477
ebi-a-GCST90016931	finn-b-M13_OSTEOPOROSIS	Osteoporosis || id:finn-b-M13_OSTEOPOROSIS	family Clostridiaceae1|| id:ebi-a-GCST90016931	MR Egger	10	0.193281	0.430289	0.665215	1.21322	0.522001	2.81975
ebi-a-GCST90016931	finn-b-M13_OSTEOPOROSIS	Osteoporosis || id:finn-b-M13_OSTEOPOROSIS	family Clostridiaceae1|| id:ebi-a-GCST90016931	Weighted median	10	0.141258	0.187291	0.450718	1.15172	0.797852	1.66254
ebi-a-GCST90016931	finn-b-M13_OSTEOPOROSIS	Osteoporosis || id:finn-b-M13_OSTEOPOROSIS	family Clostridiaceae1|| id:ebi-a-GCST90016931	Weighted mode	10	0.0721833	0.233513	0.764267	1.07485	0.680109	1.69871
ebi-a-GCST90016932	finn-b-M13_OSTEOPOROSIS	Osteoporosis || id:finn-b-M13_OSTEOPOROSIS	family Clostridiales vadin BB60 group|| id:ebi-a-GCST90016932	Inverse variance weighted (multiplicative random effects)	15	-0.050532	0.142586	0.723042	0.950723	0.718923	1.25726
ebi-a-GCST90016932	finn-b-M13_OSTEOPOROSIS	Osteoporosis || id:finn-b-M13_OSTEOPOROSIS	family Clostridiales vadin BB60 group|| id:ebi-a-GCST90016932	MR Egger	15	0.317261	0.389369	0.429857	1.37336	0.640246	2.94593
ebi-a-GCST90016932	finn-b-M13_OSTEOPOROSIS	Osteoporosis || id:finn-b-M13_OSTEOPOROSIS	family Clostridiales vadin BB60 group|| id:ebi-a-GCST90016932	Weighted median	15	-0.0675356	0.153735	0.660446	0.934694	0.691524	1.26337
ebi-a-GCST90016932	finn-b-M13_OSTEOPOROSIS	Osteoporosis || id:finn-b-M13_OSTEOPOROSIS	family Clostridiales vadin BB60 group|| id:ebi-a-GCST90016932	Weighted mode	15	-0.0777215	0.21725	0.725865	0.925222	0.604392	1.41636
ebi-a-GCST90016933	finn-b-M13_OSTEOPOROSIS	Osteoporosis || id:finn-b-M13_OSTEOPOROSIS	family Coriobacteriaceae|| id:ebi-a-GCST90016933	Inverse variance weighted	13	-0.131504	0.164362	0.423661	0.876776	0.635303	1.21003
ebi-a-GCST90016933	finn-b-M13_OSTEOPOROSIS	Osteoporosis || id:finn-b-M13_OSTEOPOROSIS	family Coriobacteriaceae|| id:ebi-a-GCST90016933	MR Egger	13	-1.61223	0.608206	0.0225544	0.199443	0.0605484	0.656951
ebi-a-GCST90016933	finn-b-M13_OSTEOPOROSIS	Osteoporosis || id:finn-b-M13_OSTEOPOROSIS	family Coriobacteriaceae|| id:ebi-a-GCST90016933	Weighted median	13	-0.171531	0.203342	0.398915	0.842374	0.565479	1.25485
ebi-a-GCST90016933	finn-b-M13_OSTEOPOROSIS	Osteoporosis || id:finn-b-M13_OSTEOPOROSIS	family Coriobacteriaceae|| id:ebi-a-GCST90016933	Weighted mode	13	0.0496934	0.38002	0.898128	1.05095	0.499001	2.21341
ebi-a-GCST90016934	finn-b-M13_OSTEOPOROSIS	Osteoporosis || id:finn-b-M13_OSTEOPOROSIS	family Defluviitaleaceae|| id:ebi-a-GCST90016934	Inverse variance weighted (multiplicative random effects)	11	0.0127398	0.150844	0.932694	1.01282	0.753584	1.36124
ebi-a-GCST90016934	finn-b-M13_OSTEOPOROSIS	Osteoporosis || id:finn-b-M13_OSTEOPOROSIS	family Defluviitaleaceae|| id:ebi-a-GCST90016934	MR Egger	11	0.00145512	0.543764	0.997923	1.00146	0.344961	2.90732
ebi-a-GCST90016934	finn-b-M13_OSTEOPOROSIS	Osteoporosis || id:finn-b-M13_OSTEOPOROSIS	family Defluviitaleaceae|| id:ebi-a-GCST90016934	Weighted median	11	0.143341	0.157206	0.361873	1.15412	0.848078	1.57061
ebi-a-GCST90016934	finn-b-M13_OSTEOPOROSIS	Osteoporosis || id:finn-b-M13_OSTEOPOROSIS	family Defluviitaleaceae|| id:ebi-a-GCST90016934	Weighted mode	11	0.235502	0.221192	0.312047	1.26554	0.820341	1.95236
ebi-a-GCST90016935	finn-b-M13_OSTEOPOROSIS	Osteoporosis || id:finn-b-M13_OSTEOPOROSIS	family Desulfovibrionaceae|| id:ebi-a-GCST90016935	Inverse variance weighted	8	0.0338547	0.170657	0.842749	1.03443	0.740349	1.44534
ebi-a-GCST90016935	finn-b-M13_OSTEOPOROSIS	Osteoporosis || id:finn-b-M13_OSTEOPOROSIS	family Desulfovibrionaceae|| id:ebi-a-GCST90016935	MR Egger	8	0.256769	0.818263	0.764298	1.29275	0.260012	6.42736
ebi-a-GCST90016935	finn-b-M13_OSTEOPOROSIS	Osteoporosis || id:finn-b-M13_OSTEOPOROSIS	family Desulfovibrionaceae|| id:ebi-a-GCST90016935	Weighted median	8	-0.0124511	0.217347	0.954317	0.987626	0.645035	1.51217
ebi-a-GCST90016935	finn-b-M13_OSTEOPOROSIS	Osteoporosis || id:finn-b-M13_OSTEOPOROSIS	family Desulfovibrionaceae|| id:ebi-a-GCST90016935	Weighted mode	8	-0.0848992	0.318679	0.797601	0.918605	0.491885	1.71551
ebi-a-GCST90016936	finn-b-M13_OSTEOPOROSIS	Osteoporosis || id:finn-b-M13_OSTEOPOROSIS	family Enterobacteriaceae|| id:ebi-a-GCST90016936	Inverse variance weighted	7	0.20281	0.254876	0.426195	1.22484	0.743232	2.01852
ebi-a-GCST90016936	finn-b-M13_OSTEOPOROSIS	Osteoporosis || id:finn-b-M13_OSTEOPOROSIS	family Enterobacteriaceae|| id:ebi-a-GCST90016936	MR Egger	7	2.6703	1.23624	0.0831863	14.4443	1.28051	162.933
ebi-a-GCST90016936	finn-b-M13_OSTEOPOROSIS	Osteoporosis || id:finn-b-M13_OSTEOPOROSIS	family Enterobacteriaceae|| id:ebi-a-GCST90016936	Weighted median	7	0.114205	0.242365	0.637491	1.12098	0.697097	1.80262
ebi-a-GCST90016936	finn-b-M13_OSTEOPOROSIS	Osteoporosis || id:finn-b-M13_OSTEOPOROSIS	family Enterobacteriaceae|| id:ebi-a-GCST90016936	Weighted mode	7	0.186812	0.290387	0.543805	1.2054	0.682259	2.12968
ebi-a-GCST90016937	finn-b-M13_OSTEOPOROSIS	Osteoporosis || id:finn-b-M13_OSTEOPOROSIS	family Erysipelotrichaceae|| id:ebi-a-GCST90016937	Inverse variance weighted	13	0.0838458	0.154769	0.587992	1.08746	0.802919	1.47284
ebi-a-GCST90016937	finn-b-M13_OSTEOPOROSIS	Osteoporosis || id:finn-b-M13_OSTEOPOROSIS	family Erysipelotrichaceae|| id:ebi-a-GCST90016937	MR Egger	13	0.631797	0.679539	0.372458	1.88099	0.496536	7.12559
ebi-a-GCST90016937	finn-b-M13_OSTEOPOROSIS	Osteoporosis || id:finn-b-M13_OSTEOPOROSIS	family Erysipelotrichaceae|| id:ebi-a-GCST90016937	Weighted median	13	-0.0146555	0.211529	0.944764	0.985451	0.650996	1.49174
ebi-a-GCST90016937	finn-b-M13_OSTEOPOROSIS	Osteoporosis || id:finn-b-M13_OSTEOPOROSIS	family Erysipelotrichaceae|| id:ebi-a-GCST90016937	Weighted mode	13	-0.179614	0.376102	0.641539	0.835593	0.399807	1.74638
ebi-a-GCST90016938	finn-b-M13_OSTEOPOROSIS	Osteoporosis || id:finn-b-M13_OSTEOPOROSIS	family Family XI|| id:ebi-a-GCST90016938	Inverse variance weighted	8	0.0156902	0.0765129	0.837521	1.01581	0.874349	1.18017
ebi-a-GCST90016938	finn-b-M13_OSTEOPOROSIS	Osteoporosis || id:finn-b-M13_OSTEOPOROSIS	family Family XI|| id:ebi-a-GCST90016938	MR Egger	8	0.977648	0.486636	0.0912818	2.6582	1.02413	6.89954
ebi-a-GCST90016938	finn-b-M13_OSTEOPOROSIS	Osteoporosis || id:finn-b-M13_OSTEOPOROSIS	family Family XI|| id:ebi-a-GCST90016938	Weighted median	8	-0.0468494	0.0996555	0.638274	0.954231	0.784919	1.16006
ebi-a-GCST90016938	finn-b-M13_OSTEOPOROSIS	Osteoporosis || id:finn-b-M13_OSTEOPOROSIS	family Family XI|| id:ebi-a-GCST90016938	Weighted mode	8	-0.0994338	0.17078	0.578672	0.90535	0.647807	1.26528
ebi-a-GCST90016939	finn-b-M13_OSTEOPOROSIS	Osteoporosis || id:finn-b-M13_OSTEOPOROSIS	family Family XIII|| id:ebi-a-GCST90016939	Inverse variance weighted	7	0.228294	0.195505	0.242923	1.25645	0.856504	1.84316
ebi-a-GCST90016939	finn-b-M13_OSTEOPOROSIS	Osteoporosis || id:finn-b-M13_OSTEOPOROSIS	family Family XIII|| id:ebi-a-GCST90016939	MR Egger	7	0.647424	0.733314	0.417724	1.91061	0.453903	8.04234
ebi-a-GCST90016939	finn-b-M13_OSTEOPOROSIS	Osteoporosis || id:finn-b-M13_OSTEOPOROSIS	family Family XIII|| id:ebi-a-GCST90016939	Weighted median	7	0.285401	0.243019	0.240234	1.3303	0.826203	2.14195
ebi-a-GCST90016939	finn-b-M13_OSTEOPOROSIS	Osteoporosis || id:finn-b-M13_OSTEOPOROSIS	family Family XIII|| id:ebi-a-GCST90016939	Weighted mode	7	0.351744	0.352999	0.357507	1.42154	0.711674	2.83949
ebi-a-GCST90016940	finn-b-M13_OSTEOPOROSIS	Osteoporosis || id:finn-b-M13_OSTEOPOROSIS	family Lachnospiraceae|| id:ebi-a-GCST90016940	Inverse variance weighted	16	-0.10388	0.136234	0.445756	0.901334	0.690114	1.1772
ebi-a-GCST90016940	finn-b-M13_OSTEOPOROSIS	Osteoporosis || id:finn-b-M13_OSTEOPOROSIS	family Lachnospiraceae|| id:ebi-a-GCST90016940	MR Egger	16	0.358824	0.474403	0.461967	1.43164	0.564956	3.6279
ebi-a-GCST90016940	finn-b-M13_OSTEOPOROSIS	Osteoporosis || id:finn-b-M13_OSTEOPOROSIS	family Lachnospiraceae|| id:ebi-a-GCST90016940	Weighted median	16	0.0708075	0.174433	0.684794	1.07337	0.762555	1.51089
ebi-a-GCST90016940	finn-b-M13_OSTEOPOROSIS	Osteoporosis || id:finn-b-M13_OSTEOPOROSIS	family Lachnospiraceae|| id:ebi-a-GCST90016940	Weighted mode	16	0.104381	0.32171	0.750074	1.11002	0.590863	2.08534
ebi-a-GCST90016941	finn-b-M13_OSTEOPOROSIS	Osteoporosis || id:finn-b-M13_OSTEOPOROSIS	family Lactobacillaceae|| id:ebi-a-GCST90016941	Inverse variance weighted	8	0.0852303	0.103175	0.408761	1.08897	0.889592	1.33303
ebi-a-GCST90016941	finn-b-M13_OSTEOPOROSIS	Osteoporosis || id:finn-b-M13_OSTEOPOROSIS	family Lactobacillaceae|| id:ebi-a-GCST90016941	MR Egger	8	0.185723	0.257907	0.498533	1.20409	0.726312	1.99615
ebi-a-GCST90016941	finn-b-M13_OSTEOPOROSIS	Osteoporosis || id:finn-b-M13_OSTEOPOROSIS	family Lactobacillaceae|| id:ebi-a-GCST90016941	Weighted median	8	0.0836405	0.1365	0.540041	1.08724	0.832019	1.42074
ebi-a-GCST90016941	finn-b-M13_OSTEOPOROSIS	Osteoporosis || id:finn-b-M13_OSTEOPOROSIS	family Lactobacillaceae|| id:ebi-a-GCST90016941	Weighted mode	8	0.0821979	0.163906	0.631407	1.08567	0.78737	1.49698
ebi-a-GCST90016942	finn-b-M13_OSTEOPOROSIS	Osteoporosis || id:finn-b-M13_OSTEOPOROSIS	family Methanobacteriaceae|| id:ebi-a-GCST90016942	Inverse variance weighted	9	-0.0273084	0.102406	0.789725	0.973061	0.796105	1.18935
ebi-a-GCST90016942	finn-b-M13_OSTEOPOROSIS	Osteoporosis || id:finn-b-M13_OSTEOPOROSIS	family Methanobacteriaceae|| id:ebi-a-GCST90016942	MR Egger	9	-0.68174	0.346477	0.0898041	0.505736	0.256446	0.997359
ebi-a-GCST90016942	finn-b-M13_OSTEOPOROSIS	Osteoporosis || id:finn-b-M13_OSTEOPOROSIS	family Methanobacteriaceae|| id:ebi-a-GCST90016942	Weighted median	9	-0.0283126	0.118383	0.81098	0.972084	0.770788	1.22595
ebi-a-GCST90016942	finn-b-M13_OSTEOPOROSIS	Osteoporosis || id:finn-b-M13_OSTEOPOROSIS	family Methanobacteriaceae|| id:ebi-a-GCST90016942	Weighted mode	9	-0.021957	0.180988	0.906431	0.978282	0.686127	1.39484
ebi-a-GCST90016943	finn-b-M13_OSTEOPOROSIS	Osteoporosis || id:finn-b-M13_OSTEOPOROSIS	family Oxalobacteraceae|| id:ebi-a-GCST90016943	Inverse variance weighted	14	-0.0259129	0.0722809	0.719967	0.97442	0.845706	1.12272
ebi-a-GCST90016943	finn-b-M13_OSTEOPOROSIS	Osteoporosis || id:finn-b-M13_OSTEOPOROSIS	family Oxalobacteraceae|| id:ebi-a-GCST90016943	MR Egger	14	0.20846	0.281379	0.473031	1.23178	0.709608	2.1382
ebi-a-GCST90016943	finn-b-M13_OSTEOPOROSIS	Osteoporosis || id:finn-b-M13_OSTEOPOROSIS	family Oxalobacteraceae|| id:ebi-a-GCST90016943	Weighted median	14	-0.0782365	0.10486	0.455603	0.924746	0.752946	1.13574
ebi-a-GCST90016943	finn-b-M13_OSTEOPOROSIS	Osteoporosis || id:finn-b-M13_OSTEOPOROSIS	family Oxalobacteraceae|| id:ebi-a-GCST90016943	Weighted mode	14	-0.106757	0.169357	0.539378	0.898744	0.644875	1.25255
ebi-a-GCST90016944	finn-b-M13_OSTEOPOROSIS	Osteoporosis || id:finn-b-M13_OSTEOPOROSIS	family Pasteurellaceae|| id:ebi-a-GCST90016944	Inverse variance weighted	13	0.0170187	0.098453	0.86276	1.01716	0.838661	1.23366
ebi-a-GCST90016944	finn-b-M13_OSTEOPOROSIS	Osteoporosis || id:finn-b-M13_OSTEOPOROSIS	family Pasteurellaceae|| id:ebi-a-GCST90016944	MR Egger	13	-0.0751755	0.218408	0.737188	0.927581	0.604559	1.4232
ebi-a-GCST90016944	finn-b-M13_OSTEOPOROSIS	Osteoporosis || id:finn-b-M13_OSTEOPOROSIS	family Pasteurellaceae|| id:ebi-a-GCST90016944	Weighted median	13	0.0663441	0.131085	0.612777	1.06859	0.826477	1.38164
ebi-a-GCST90016944	finn-b-M13_OSTEOPOROSIS	Osteoporosis || id:finn-b-M13_OSTEOPOROSIS	family Pasteurellaceae|| id:ebi-a-GCST90016944	Weighted mode	13	0.0993501	0.160063	0.546409	1.10445	0.807047	1.51146
ebi-a-GCST90016945	finn-b-M13_OSTEOPOROSIS	Osteoporosis || id:finn-b-M13_OSTEOPOROSIS	family Peptococcaceae|| id:ebi-a-GCST90016945	Inverse variance weighted	9	-0.136427	0.124738	0.274083	0.87247	0.683238	1.11411
ebi-a-GCST90016945	finn-b-M13_OSTEOPOROSIS	Osteoporosis || id:finn-b-M13_OSTEOPOROSIS	family Peptococcaceae|| id:ebi-a-GCST90016945	MR Egger	9	-0.117773	0.34961	0.746089	0.888898	0.447979	1.76378
ebi-a-GCST90016945	finn-b-M13_OSTEOPOROSIS	Osteoporosis || id:finn-b-M13_OSTEOPOROSIS	family Peptococcaceae|| id:ebi-a-GCST90016945	Weighted median	9	-0.078485	0.159249	0.622123	0.924516	0.676642	1.26319
ebi-a-GCST90016945	finn-b-M13_OSTEOPOROSIS	Osteoporosis || id:finn-b-M13_OSTEOPOROSIS	family Peptococcaceae|| id:ebi-a-GCST90016945	Weighted mode	9	-0.00996412	0.229102	0.966375	0.990085	0.631912	1.55127
ebi-a-GCST90016946	finn-b-M13_OSTEOPOROSIS	Osteoporosis || id:finn-b-M13_OSTEOPOROSIS	family Peptostreptococcaceae|| id:ebi-a-GCST90016946	Inverse variance weighted	13	0.108617	0.120912	0.369016	1.11474	0.879528	1.41284
ebi-a-GCST90016946	finn-b-M13_OSTEOPOROSIS	Osteoporosis || id:finn-b-M13_OSTEOPOROSIS	family Peptostreptococcaceae|| id:ebi-a-GCST90016946	MR Egger	13	0.0965304	0.287268	0.743171	1.10134	0.627184	1.93397
ebi-a-GCST90016946	finn-b-M13_OSTEOPOROSIS	Osteoporosis || id:finn-b-M13_OSTEOPOROSIS	family Peptostreptococcaceae|| id:ebi-a-GCST90016946	Weighted median	13	-0.00378444	0.166875	0.981907	0.996223	0.718306	1.38167
ebi-a-GCST90016946	finn-b-M13_OSTEOPOROSIS	Osteoporosis || id:finn-b-M13_OSTEOPOROSIS	family Peptostreptococcaceae|| id:ebi-a-GCST90016946	Weighted mode	13	-0.0326439	0.235622	0.892109	0.967883	0.609898	1.53599
ebi-a-GCST90016947	finn-b-M13_OSTEOPOROSIS	Osteoporosis || id:finn-b-M13_OSTEOPOROSIS	family Porphyromonadaceae|| id:ebi-a-GCST90016947	Inverse variance weighted	9	-0.174815	0.187203	0.350393	0.839612	0.581739	1.21179
ebi-a-GCST90016947	finn-b-M13_OSTEOPOROSIS	Osteoporosis || id:finn-b-M13_OSTEOPOROSIS	family Porphyromonadaceae|| id:ebi-a-GCST90016947	MR Egger	9	0.651063	0.822576	0.454635	1.91758	0.382439	9.61489
ebi-a-GCST90016947	finn-b-M13_OSTEOPOROSIS	Osteoporosis || id:finn-b-M13_OSTEOPOROSIS	family Porphyromonadaceae|| id:ebi-a-GCST90016947	Weighted median	9	-0.0776952	0.259969	0.765044	0.925246	0.555862	1.54009
ebi-a-GCST90016947	finn-b-M13_OSTEOPOROSIS	Osteoporosis || id:finn-b-M13_OSTEOPOROSIS	family Porphyromonadaceae|| id:ebi-a-GCST90016947	Weighted mode	9	0.053296	0.371404	0.889445	1.05474	0.509332	2.1842
ebi-a-GCST90016948	finn-b-M13_OSTEOPOROSIS	Osteoporosis || id:finn-b-M13_OSTEOPOROSIS	family Prevotellaceae|| id:ebi-a-GCST90016948	Inverse variance weighted	15	0.00685312	0.11965	0.954325	1.00688	0.796395	1.27299
ebi-a-GCST90016948	finn-b-M13_OSTEOPOROSIS	Osteoporosis || id:finn-b-M13_OSTEOPOROSIS	family Prevotellaceae|| id:ebi-a-GCST90016948	MR Egger	15	0.24605	0.425112	0.572624	1.27896	0.555898	2.94253
ebi-a-GCST90016948	finn-b-M13_OSTEOPOROSIS	Osteoporosis || id:finn-b-M13_OSTEOPOROSIS	family Prevotellaceae|| id:ebi-a-GCST90016948	Weighted median	15	-0.0180168	0.150882	0.904951	0.982145	0.730705	1.32011
ebi-a-GCST90016948	finn-b-M13_OSTEOPOROSIS	Osteoporosis || id:finn-b-M13_OSTEOPOROSIS	family Prevotellaceae|| id:ebi-a-GCST90016948	Weighted mode	15	-0.10159	0.259739	0.701593	0.9034	0.542982	1.50305
ebi-a-GCST90016949	finn-b-M13_OSTEOPOROSIS	Osteoporosis || id:finn-b-M13_OSTEOPOROSIS	family Rhodospirillaceae|| id:ebi-a-GCST90016949	Inverse variance weighted	15	-0.0247731	0.0899681	0.783044	0.975531	0.817822	1.16365
ebi-a-GCST90016949	finn-b-M13_OSTEOPOROSIS	Osteoporosis || id:finn-b-M13_OSTEOPOROSIS	family Rhodospirillaceae|| id:ebi-a-GCST90016949	MR Egger	15	0.231067	0.382019	0.555684	1.25994	0.595896	2.66399
ebi-a-GCST90016949	finn-b-M13_OSTEOPOROSIS	Osteoporosis || id:finn-b-M13_OSTEOPOROSIS	family Rhodospirillaceae|| id:ebi-a-GCST90016949	Weighted median	15	-0.0274801	0.12058	0.819724	0.972894	0.768115	1.23227
ebi-a-GCST90016949	finn-b-M13_OSTEOPOROSIS	Osteoporosis || id:finn-b-M13_OSTEOPOROSIS	family Rhodospirillaceae|| id:ebi-a-GCST90016949	Weighted mode	15	-0.0206318	0.184775	0.912679	0.97958	0.681956	1.40709
ebi-a-GCST90016950	finn-b-M13_OSTEOPOROSIS	Osteoporosis || id:finn-b-M13_OSTEOPOROSIS	family Rikenellaceae|| id:ebi-a-GCST90016950	Inverse variance weighted	16	0.0554486	0.124365	0.655701	1.05701	0.828361	1.34878
ebi-a-GCST90016950	finn-b-M13_OSTEOPOROSIS	Osteoporosis || id:finn-b-M13_OSTEOPOROSIS	family Rikenellaceae|| id:ebi-a-GCST90016950	MR Egger	16	0.0415896	0.381246	0.91468	1.04247	0.493787	2.20082
ebi-a-GCST90016950	finn-b-M13_OSTEOPOROSIS	Osteoporosis || id:finn-b-M13_OSTEOPOROSIS	family Rikenellaceae|| id:ebi-a-GCST90016950	Weighted median	16	-0.0167166	0.168934	0.921175	0.983422	0.706221	1.36943
ebi-a-GCST90016950	finn-b-M13_OSTEOPOROSIS	Osteoporosis || id:finn-b-M13_OSTEOPOROSIS	family Rikenellaceae|| id:ebi-a-GCST90016950	Weighted mode	16	-0.0827763	0.271593	0.764721	0.920557	0.540588	1.5676
ebi-a-GCST90016951	finn-b-M13_OSTEOPOROSIS	Osteoporosis || id:finn-b-M13_OSTEOPOROSIS	family Ruminococcaceae|| id:ebi-a-GCST90016951	Inverse variance weighted	9	0.245787	0.162291	0.129903	1.27863	0.930249	1.75747
ebi-a-GCST90016951	finn-b-M13_OSTEOPOROSIS	Osteoporosis || id:finn-b-M13_OSTEOPOROSIS	family Ruminococcaceae|| id:ebi-a-GCST90016951	MR Egger	9	0.107805	0.386473	0.788348	1.11383	0.522212	2.3757
ebi-a-GCST90016951	finn-b-M13_OSTEOPOROSIS	Osteoporosis || id:finn-b-M13_OSTEOPOROSIS	family Ruminococcaceae|| id:ebi-a-GCST90016951	Weighted median	9	0.174959	0.19516	0.36999	1.1912	0.81257	1.74625
ebi-a-GCST90016951	finn-b-M13_OSTEOPOROSIS	Osteoporosis || id:finn-b-M13_OSTEOPOROSIS	family Ruminococcaceae|| id:ebi-a-GCST90016951	Weighted mode	9	0.180693	0.26704	0.517708	1.19805	0.709848	2.02201
ebi-a-GCST90016952	finn-b-M13_OSTEOPOROSIS	Osteoporosis || id:finn-b-M13_OSTEOPOROSIS	family Streptococcaceae|| id:ebi-a-GCST90016952	Inverse variance weighted	11	0.28783	0.185518	0.120784	1.33353	0.927014	1.91831
ebi-a-GCST90016952	finn-b-M13_OSTEOPOROSIS	Osteoporosis || id:finn-b-M13_OSTEOPOROSIS	family Streptococcaceae|| id:ebi-a-GCST90016952	MR Egger	11	-0.390785	0.772619	0.625158	0.676526	0.148805	3.07575
ebi-a-GCST90016952	finn-b-M13_OSTEOPOROSIS	Osteoporosis || id:finn-b-M13_OSTEOPOROSIS	family Streptococcaceae|| id:ebi-a-GCST90016952	Weighted median	11	0.396816	0.214863	0.0647713	1.48708	0.975978	2.26584
ebi-a-GCST90016952	finn-b-M13_OSTEOPOROSIS	Osteoporosis || id:finn-b-M13_OSTEOPOROSIS	family Streptococcaceae|| id:ebi-a-GCST90016952	Weighted mode	11	0.540536	0.310624	0.112455	1.71693	0.933992	3.15617
ebi-a-GCST90016956	finn-b-M13_OSTEOPOROSIS	Osteoporosis || id:finn-b-M13_OSTEOPOROSIS	family Veillonellaceae|| id:ebi-a-GCST90016956	Inverse variance weighted	19	-0.0577299	0.100149	0.564317	0.943905	0.775675	1.14862
ebi-a-GCST90016956	finn-b-M13_OSTEOPOROSIS	Osteoporosis || id:finn-b-M13_OSTEOPOROSIS	family Veillonellaceae|| id:ebi-a-GCST90016956	MR Egger	19	0.133436	0.203323	0.520433	1.14275	0.767146	1.70225
ebi-a-GCST90016956	finn-b-M13_OSTEOPOROSIS	Osteoporosis || id:finn-b-M13_OSTEOPOROSIS	family Veillonellaceae|| id:ebi-a-GCST90016956	Weighted median	19	-0.122813	0.142438	0.388568	0.884429	0.668987	1.16925
ebi-a-GCST90016956	finn-b-M13_OSTEOPOROSIS	Osteoporosis || id:finn-b-M13_OSTEOPOROSIS	family Veillonellaceae|| id:ebi-a-GCST90016956	Weighted mode	19	0.17698	0.210223	0.410907	1.19361	0.790526	1.80222
ebi-a-GCST90016957	finn-b-M13_OSTEOPOROSIS	Osteoporosis || id:finn-b-M13_OSTEOPOROSIS	family Verrucomicrobiaceae|| id:ebi-a-GCST90016957	Inverse variance weighted	11	-0.00840134	0.124587	0.946237	0.991634	0.776785	1.26591
ebi-a-GCST90016957	finn-b-M13_OSTEOPOROSIS	Osteoporosis || id:finn-b-M13_OSTEOPOROSIS	family Verrucomicrobiaceae|| id:ebi-a-GCST90016957	MR Egger	11	-0.083845	0.420021	0.846214	0.919574	0.403699	2.09467
ebi-a-GCST90016957	finn-b-M13_OSTEOPOROSIS	Osteoporosis || id:finn-b-M13_OSTEOPOROSIS	family Verrucomicrobiaceae|| id:ebi-a-GCST90016957	Weighted median	11	-0.0677465	0.164529	0.680515	0.934497	0.676906	1.29011
ebi-a-GCST90016957	finn-b-M13_OSTEOPOROSIS	Osteoporosis || id:finn-b-M13_OSTEOPOROSIS	family Verrucomicrobiaceae|| id:ebi-a-GCST90016957	Weighted mode	11	-0.156908	0.255126	0.552277	0.854783	0.518428	1.40936
ebi-a-GCST90016958	finn-b-M13_OSTEOPOROSIS	Osteoporosis || id:finn-b-M13_OSTEOPOROSIS	family Victivallaceae|| id:ebi-a-GCST90016958	Inverse variance weighted	12	-0.069461	0.0716458	0.332293	0.932896	0.810676	1.07354
ebi-a-GCST90016958	finn-b-M13_OSTEOPOROSIS	Osteoporosis || id:finn-b-M13_OSTEOPOROSIS	family Victivallaceae|| id:ebi-a-GCST90016958	MR Egger	12	-0.200484	0.355576	0.585292	0.818335	0.407623	1.64287
ebi-a-GCST90016958	finn-b-M13_OSTEOPOROSIS	Osteoporosis || id:finn-b-M13_OSTEOPOROSIS	family Victivallaceae|| id:ebi-a-GCST90016958	Weighted median	12	-0.0620345	0.0918431	0.499396	0.93985	0.785019	1.12522
ebi-a-GCST90016958	finn-b-M13_OSTEOPOROSIS	Osteoporosis || id:finn-b-M13_OSTEOPOROSIS	family Victivallaceae|| id:ebi-a-GCST90016958	Weighted mode	12	-0.218326	0.154293	0.184746	0.803863	0.594081	1.08772
ebi-a-GCST90016959	finn-b-M13_OSTEOPOROSIS	Osteoporosis || id:finn-b-M13_OSTEOPOROSIS	genus Actinomycesgenus Actinomyces|| id:ebi-a-GCST90016959	Inverse variance weighted	7	0.0179161	0.120544	0.881848	1.01808	0.803844	1.28941
ebi-a-GCST90016959	finn-b-M13_OSTEOPOROSIS	Osteoporosis || id:finn-b-M13_OSTEOPOROSIS	genus Actinomycesgenus Actinomyces|| id:ebi-a-GCST90016959	MR Egger	7	0.294255	0.293396	0.361934	1.34213	0.755178	2.38527
ebi-a-GCST90016959	finn-b-M13_OSTEOPOROSIS	Osteoporosis || id:finn-b-M13_OSTEOPOROSIS	genus Actinomycesgenus Actinomyces|| id:ebi-a-GCST90016959	Weighted median	7	0.106474	0.15708	0.497879	1.11235	0.817582	1.51339
ebi-a-GCST90016959	finn-b-M13_OSTEOPOROSIS	Osteoporosis || id:finn-b-M13_OSTEOPOROSIS	genus Actinomycesgenus Actinomyces|| id:ebi-a-GCST90016959	Weighted mode	7	0.13886	0.180949	0.471951	1.14896	0.805897	1.63807
ebi-a-GCST90016960	finn-b-M13_OSTEOPOROSIS	Osteoporosis || id:finn-b-M13_OSTEOPOROSIS	genus Adlercreutziagenus Adlercreutzia|| id:ebi-a-GCST90016960	Inverse variance weighted	8	-0.158403	0.154336	0.304725	0.853506	0.630715	1.15499
ebi-a-GCST90016960	finn-b-M13_OSTEOPOROSIS	Osteoporosis || id:finn-b-M13_OSTEOPOROSIS	genus Adlercreutziagenus Adlercreutzia|| id:ebi-a-GCST90016960	MR Egger	8	0.568869	0.682319	0.43636	1.76627	0.463719	6.72757
ebi-a-GCST90016960	finn-b-M13_OSTEOPOROSIS	Osteoporosis || id:finn-b-M13_OSTEOPOROSIS	genus Adlercreutziagenus Adlercreutzia|| id:ebi-a-GCST90016960	Weighted median	8	-0.129459	0.177288	0.465257	0.878571	0.620678	1.24362
ebi-a-GCST90016960	finn-b-M13_OSTEOPOROSIS	Osteoporosis || id:finn-b-M13_OSTEOPOROSIS	genus Adlercreutziagenus Adlercreutzia|| id:ebi-a-GCST90016960	Weighted mode	8	-0.15992	0.300713	0.611317	0.852212	0.472689	1.53646
ebi-a-GCST90016961	finn-b-M13_OSTEOPOROSIS	Osteoporosis || id:finn-b-M13_OSTEOPOROSIS	genus Akkermansiagenus Akkermansia|| id:ebi-a-GCST90016961	Inverse variance weighted	11	-0.0082432	0.124542	0.947228	0.991791	0.776977	1.266
ebi-a-GCST90016961	finn-b-M13_OSTEOPOROSIS	Osteoporosis || id:finn-b-M13_OSTEOPOROSIS	genus Akkermansiagenus Akkermansia|| id:ebi-a-GCST90016961	MR Egger	11	-0.0820157	0.419776	0.849435	0.921257	0.404632	2.0975
ebi-a-GCST90016961	finn-b-M13_OSTEOPOROSIS	Osteoporosis || id:finn-b-M13_OSTEOPOROSIS	genus Akkermansiagenus Akkermansia|| id:ebi-a-GCST90016961	Weighted median	11	-0.067363	0.163088	0.679573	0.934856	0.67908	1.28697
ebi-a-GCST90016961	finn-b-M13_OSTEOPOROSIS	Osteoporosis || id:finn-b-M13_OSTEOPOROSIS	genus Akkermansiagenus Akkermansia|| id:ebi-a-GCST90016961	Weighted mode	11	-0.157632	0.259424	0.556984	0.854164	0.513707	1.42026
ebi-a-GCST90016962	finn-b-M13_OSTEOPOROSIS	Osteoporosis || id:finn-b-M13_OSTEOPOROSIS	genus Alistipesgenus Alistipes|| id:ebi-a-GCST90016962	Inverse variance weighted	12	0.00812038	0.21044	0.969219	1.00815	0.667416	1.52285
ebi-a-GCST90016962	finn-b-M13_OSTEOPOROSIS	Osteoporosis || id:finn-b-M13_OSTEOPOROSIS	genus Alistipesgenus Alistipes|| id:ebi-a-GCST90016962	MR Egger	12	1.03696	0.996456	0.322544	2.82063	0.40008	19.886
ebi-a-GCST90016962	finn-b-M13_OSTEOPOROSIS	Osteoporosis || id:finn-b-M13_OSTEOPOROSIS	genus Alistipesgenus Alistipes|| id:ebi-a-GCST90016962	Weighted median	12	0.0456254	0.225797	0.839867	1.04668	0.672376	1.62936
ebi-a-GCST90016962	finn-b-M13_OSTEOPOROSIS	Osteoporosis || id:finn-b-M13_OSTEOPOROSIS	genus Alistipesgenus Alistipes|| id:ebi-a-GCST90016962	Weighted mode	12	0.085864	0.354992	0.813326	1.08966	0.543395	2.18507
ebi-a-GCST90016963	finn-b-M13_OSTEOPOROSIS	Osteoporosis || id:finn-b-M13_OSTEOPOROSIS	genus Allisonellagenus Allisonella|| id:ebi-a-GCST90016963	Inverse variance weighted	8	0.140089	0.0763711	0.0666065	1.15038	0.990448	1.33613
ebi-a-GCST90016963	finn-b-M13_OSTEOPOROSIS	Osteoporosis || id:finn-b-M13_OSTEOPOROSIS	genus Allisonellagenus Allisonella|| id:ebi-a-GCST90016963	MR Egger	8	-0.534856	0.51668	0.340493	0.585754	0.212769	1.61258
ebi-a-GCST90016963	finn-b-M13_OSTEOPOROSIS	Osteoporosis || id:finn-b-M13_OSTEOPOROSIS	genus Allisonellagenus Allisonella|| id:ebi-a-GCST90016963	Weighted median	8	0.107165	0.107192	0.317431	1.11312	0.90219	1.37336
ebi-a-GCST90016963	finn-b-M13_OSTEOPOROSIS	Osteoporosis || id:finn-b-M13_OSTEOPOROSIS	genus Allisonellagenus Allisonella|| id:ebi-a-GCST90016963	Weighted mode	8	0.0701653	0.135861	0.62145	1.07269	0.821912	1.39997
ebi-a-GCST90016964	finn-b-M13_OSTEOPOROSIS	Osteoporosis || id:finn-b-M13_OSTEOPOROSIS	genus Alloprevotellagenus Alloprevotella|| id:ebi-a-GCST90016964	Inverse variance weighted	5	-0.0434659	0.148529	0.769795	0.957465	0.715637	1.28101
ebi-a-GCST90016964	finn-b-M13_OSTEOPOROSIS	Osteoporosis || id:finn-b-M13_OSTEOPOROSIS	genus Alloprevotellagenus Alloprevotella|| id:ebi-a-GCST90016964	MR Egger	5	0.347521	1.47007	0.828345	1.41555	0.0793556	25.2508
ebi-a-GCST90016964	finn-b-M13_OSTEOPOROSIS	Osteoporosis || id:finn-b-M13_OSTEOPOROSIS	genus Alloprevotellagenus Alloprevotella|| id:ebi-a-GCST90016964	Weighted median	5	-0.197807	0.146158	0.175933	0.820528	0.616143	1.09271
ebi-a-GCST90016964	finn-b-M13_OSTEOPOROSIS	Osteoporosis || id:finn-b-M13_OSTEOPOROSIS	genus Alloprevotellagenus Alloprevotella|| id:ebi-a-GCST90016964	Weighted mode	5	-0.273464	0.246929	0.330205	0.76074	0.468863	1.23432
ebi-a-GCST90016965	finn-b-M13_OSTEOPOROSIS	Osteoporosis || id:finn-b-M13_OSTEOPOROSIS	genus Anaerofilumgenus Anaerofilum|| id:ebi-a-GCST90016965	Inverse variance weighted	11	0.0119913	0.0883601	0.892051	1.01206	0.851126	1.20343
ebi-a-GCST90016965	finn-b-M13_OSTEOPOROSIS	Osteoporosis || id:finn-b-M13_OSTEOPOROSIS	genus Anaerofilumgenus Anaerofilum|| id:ebi-a-GCST90016965	MR Egger	11	-0.38249	0.489596	0.454722	0.682161	0.261297	1.7809
ebi-a-GCST90016965	finn-b-M13_OSTEOPOROSIS	Osteoporosis || id:finn-b-M13_OSTEOPOROSIS	genus Anaerofilumgenus Anaerofilum|| id:ebi-a-GCST90016965	Weighted median	11	-0.0677192	0.122261	0.579654	0.934523	0.735393	1.18757
ebi-a-GCST90016965	finn-b-M13_OSTEOPOROSIS	Osteoporosis || id:finn-b-M13_OSTEOPOROSIS	genus Anaerofilumgenus Anaerofilum|| id:ebi-a-GCST90016965	Weighted mode	11	-0.0837314	0.200713	0.685369	0.919678	0.620562	1.36297
ebi-a-GCST90016966	finn-b-M13_OSTEOPOROSIS	Osteoporosis || id:finn-b-M13_OSTEOPOROSIS	genus Anaerostipesgenus Anaerostipes|| id:ebi-a-GCST90016966	Inverse variance weighted	13	-0.0354401	0.14984	0.81303	0.965181	0.719551	1.29466
ebi-a-GCST90016966	finn-b-M13_OSTEOPOROSIS	Osteoporosis || id:finn-b-M13_OSTEOPOROSIS	genus Anaerostipesgenus Anaerostipes|| id:ebi-a-GCST90016966	MR Egger	13	-0.037232	0.569162	0.949017	0.963453	0.315755	2.93975
ebi-a-GCST90016966	finn-b-M13_OSTEOPOROSIS	Osteoporosis || id:finn-b-M13_OSTEOPOROSIS	genus Anaerostipesgenus Anaerostipes|| id:ebi-a-GCST90016966	Weighted median	13	0.0479432	0.218394	0.82624	1.04911	0.683787	1.60961
ebi-a-GCST90016966	finn-b-M13_OSTEOPOROSIS	Osteoporosis || id:finn-b-M13_OSTEOPOROSIS	genus Anaerostipesgenus Anaerostipes|| id:ebi-a-GCST90016966	Weighted mode	13	0.31653	0.409694	0.454707	1.37236	0.614792	3.06342
ebi-a-GCST90016967	finn-b-M13_OSTEOPOROSIS	Osteoporosis || id:finn-b-M13_OSTEOPOROSIS	genus Anaerotruncusgenus Anaerotruncus|| id:ebi-a-GCST90016967	Inverse variance weighted	13	-0.0295221	0.138489	0.831192	0.970909	0.740108	1.27369
ebi-a-GCST90016967	finn-b-M13_OSTEOPOROSIS	Osteoporosis || id:finn-b-M13_OSTEOPOROSIS	genus Anaerotruncusgenus Anaerotruncus|| id:ebi-a-GCST90016967	MR Egger	13	0.158364	0.403685	0.702334	1.17159	0.531071	2.58464
ebi-a-GCST90016967	finn-b-M13_OSTEOPOROSIS	Osteoporosis || id:finn-b-M13_OSTEOPOROSIS	genus Anaerotruncusgenus Anaerotruncus|| id:ebi-a-GCST90016967	Weighted median	13	-0.111629	0.182277	0.540264	0.894376	0.625696	1.27843
ebi-a-GCST90016967	finn-b-M13_OSTEOPOROSIS	Osteoporosis || id:finn-b-M13_OSTEOPOROSIS	genus Anaerotruncusgenus Anaerotruncus|| id:ebi-a-GCST90016967	Weighted mode	13	-0.144591	0.375363	0.706829	0.865377	0.414657	1.80601
ebi-a-GCST90016968	finn-b-M13_OSTEOPOROSIS	Osteoporosis || id:finn-b-M13_OSTEOPOROSIS	genus Bacteroidesgenus Bacteroides|| id:ebi-a-GCST90016968	Inverse variance weighted (multiplicative random effects)	7	0.341311	0.296767	0.250104	1.40679	0.78635	2.51676
ebi-a-GCST90016968	finn-b-M13_OSTEOPOROSIS	Osteoporosis || id:finn-b-M13_OSTEOPOROSIS	genus Bacteroidesgenus Bacteroides|| id:ebi-a-GCST90016968	MR Egger	7	-2.52974	0.939223	0.043121	0.0796797	0.0126434	0.502147
ebi-a-GCST90016968	finn-b-M13_OSTEOPOROSIS	Osteoporosis || id:finn-b-M13_OSTEOPOROSIS	genus Bacteroidesgenus Bacteroides|| id:ebi-a-GCST90016968	Weighted median	7	0.241677	0.25602	0.345181	1.27338	0.770957	2.10323
ebi-a-GCST90016968	finn-b-M13_OSTEOPOROSIS	Osteoporosis || id:finn-b-M13_OSTEOPOROSIS	genus Bacteroidesgenus Bacteroides|| id:ebi-a-GCST90016968	Weighted mode	7	0.261584	0.338627	0.469153	1.29899	0.668897	2.52261
ebi-a-GCST90016969	finn-b-M13_OSTEOPOROSIS	Osteoporosis || id:finn-b-M13_OSTEOPOROSIS	genus Barnesiellagenus Barnesiella|| id:ebi-a-GCST90016969	Inverse variance weighted	12	0.197217	0.135244	0.144777	1.21801	0.93439	1.58772
ebi-a-GCST90016969	finn-b-M13_OSTEOPOROSIS	Osteoporosis || id:finn-b-M13_OSTEOPOROSIS	genus Barnesiellagenus Barnesiella|| id:ebi-a-GCST90016969	MR Egger	12	0.371899	0.553593	0.516935	1.45049	0.490101	4.29281
ebi-a-GCST90016969	finn-b-M13_OSTEOPOROSIS	Osteoporosis || id:finn-b-M13_OSTEOPOROSIS	genus Barnesiellagenus Barnesiella|| id:ebi-a-GCST90016969	Weighted median	12	0.16522	0.186311	0.375186	1.17965	0.818773	1.69959
ebi-a-GCST90016969	finn-b-M13_OSTEOPOROSIS	Osteoporosis || id:finn-b-M13_OSTEOPOROSIS	genus Barnesiellagenus Barnesiella|| id:ebi-a-GCST90016969	Weighted mode	12	0.0129382	0.341028	0.970416	1.01302	0.519195	1.97655
ebi-a-GCST90016970	finn-b-M13_OSTEOPOROSIS	Osteoporosis || id:finn-b-M13_OSTEOPOROSIS	genus Bifidobacteriumgenus Bifidobacterium|| id:ebi-a-GCST90016970	Inverse variance weighted	12	0.0700158	0.138856	0.614096	1.07253	0.81698	1.408
ebi-a-GCST90016970	finn-b-M13_OSTEOPOROSIS	Osteoporosis || id:finn-b-M13_OSTEOPOROSIS	genus Bifidobacteriumgenus Bifidobacterium|| id:ebi-a-GCST90016970	MR Egger	12	0.409335	0.335897	0.250952	1.50582	0.779561	2.90866
ebi-a-GCST90016970	finn-b-M13_OSTEOPOROSIS	Osteoporosis || id:finn-b-M13_OSTEOPOROSIS	genus Bifidobacteriumgenus Bifidobacterium|| id:ebi-a-GCST90016970	Weighted median	12	0.0818245	0.159434	0.607799	1.08527	0.794004	1.48337
ebi-a-GCST90016970	finn-b-M13_OSTEOPOROSIS	Osteoporosis || id:finn-b-M13_OSTEOPOROSIS	genus Bifidobacteriumgenus Bifidobacterium|| id:ebi-a-GCST90016970	Weighted mode	12	0.108661	0.208308	0.612265	1.11478	0.741097	1.6769
ebi-a-GCST90016971	finn-b-M13_OSTEOPOROSIS	Osteoporosis || id:finn-b-M13_OSTEOPOROSIS	genus Bilophilagenus Bilophila|| id:ebi-a-GCST90016971	Inverse variance weighted	13	-0.192129	0.129237	0.137109	0.8252	0.640547	1.06309
ebi-a-GCST90016971	finn-b-M13_OSTEOPOROSIS	Osteoporosis || id:finn-b-M13_OSTEOPOROSIS	genus Bilophilagenus Bilophila|| id:ebi-a-GCST90016971	MR Egger	13	-0.217016	0.636898	0.739719	0.804917	0.231	2.80472
ebi-a-GCST90016971	finn-b-M13_OSTEOPOROSIS	Osteoporosis || id:finn-b-M13_OSTEOPOROSIS	genus Bilophilagenus Bilophila|| id:ebi-a-GCST90016971	Weighted median	13	-0.192592	0.167157	0.249255	0.824818	0.594389	1.14458
ebi-a-GCST90016971	finn-b-M13_OSTEOPOROSIS	Osteoporosis || id:finn-b-M13_OSTEOPOROSIS	genus Bilophilagenus Bilophila|| id:ebi-a-GCST90016971	Weighted mode	13	-0.182125	0.27652	0.522567	0.833497	0.484759	1.43312
ebi-a-GCST90016972	finn-b-M13_OSTEOPOROSIS	Osteoporosis || id:finn-b-M13_OSTEOPOROSIS	genus Blautiagenus Blautia|| id:ebi-a-GCST90016972	Inverse variance weighted	2	-0.341678	0.378395	0.366543	0.710577	0.338466	1.49179
ebi-a-GCST90016973	finn-b-M13_OSTEOPOROSIS	Osteoporosis || id:finn-b-M13_OSTEOPOROSIS	genus Butyricicoccusgenus Butyricicoccus|| id:ebi-a-GCST90016973	Inverse variance weighted	8	0.106993	0.15859	0.499898	1.11293	0.81559	1.51866
ebi-a-GCST90016973	finn-b-M13_OSTEOPOROSIS	Osteoporosis || id:finn-b-M13_OSTEOPOROSIS	genus Butyricicoccusgenus Butyricicoccus|| id:ebi-a-GCST90016973	MR Egger	8	-0.0231557	0.311621	0.943181	0.97711	0.530501	1.7997
ebi-a-GCST90016973	finn-b-M13_OSTEOPOROSIS	Osteoporosis || id:finn-b-M13_OSTEOPOROSIS	genus Butyricicoccusgenus Butyricicoccus|| id:ebi-a-GCST90016973	Weighted median	8	0.141839	0.211054	0.501552	1.15239	0.761986	1.74282
ebi-a-GCST90016973	finn-b-M13_OSTEOPOROSIS	Osteoporosis || id:finn-b-M13_OSTEOPOROSIS	genus Butyricicoccusgenus Butyricicoccus|| id:ebi-a-GCST90016973	Weighted mode	8	0.151268	0.251309	0.566203	1.16331	0.710848	1.90377
ebi-a-GCST90016974	finn-b-M13_OSTEOPOROSIS	Osteoporosis || id:finn-b-M13_OSTEOPOROSIS	genus Butyricimonasgenus Butyricimonas|| id:ebi-a-GCST90016974	Inverse variance weighted	13	0.00462108	0.119969	0.969274	1.00463	0.794122	1.27094
ebi-a-GCST90016974	finn-b-M13_OSTEOPOROSIS	Osteoporosis || id:finn-b-M13_OSTEOPOROSIS	genus Butyricimonasgenus Butyricimonas|| id:ebi-a-GCST90016974	MR Egger	13	0.296305	0.426728	0.501855	1.34488	0.582701	3.104
ebi-a-GCST90016974	finn-b-M13_OSTEOPOROSIS	Osteoporosis || id:finn-b-M13_OSTEOPOROSIS	genus Butyricimonasgenus Butyricimonas|| id:ebi-a-GCST90016974	Weighted median	13	-0.104876	0.162204	0.517911	0.900436	0.655212	1.23744
ebi-a-GCST90016974	finn-b-M13_OSTEOPOROSIS	Osteoporosis || id:finn-b-M13_OSTEOPOROSIS	genus Butyricimonasgenus Butyricimonas|| id:ebi-a-GCST90016974	Weighted mode	13	-0.121347	0.243373	0.627071	0.885726	0.549713	1.42713
ebi-a-GCST90016975	finn-b-M13_OSTEOPOROSIS	Osteoporosis || id:finn-b-M13_OSTEOPOROSIS	genus Butyrivibriogenus Butyrivibrio|| id:ebi-a-GCST90016975	Inverse variance weighted	15	-0.0234415	0.0622957	0.706698	0.976831	0.864554	1.10369
ebi-a-GCST90016975	finn-b-M13_OSTEOPOROSIS	Osteoporosis || id:finn-b-M13_OSTEOPOROSIS	genus Butyrivibriogenus Butyrivibrio|| id:ebi-a-GCST90016975	MR Egger	15	-0.33473	0.263895	0.226893	0.715532	0.426576	1.20022
ebi-a-GCST90016975	finn-b-M13_OSTEOPOROSIS	Osteoporosis || id:finn-b-M13_OSTEOPOROSIS	genus Butyrivibriogenus Butyrivibrio|| id:ebi-a-GCST90016975	Weighted median	15	-0.0715012	0.0823369	0.385177	0.930995	0.792247	1.09404
ebi-a-GCST90016975	finn-b-M13_OSTEOPOROSIS	Osteoporosis || id:finn-b-M13_OSTEOPOROSIS	genus Butyrivibriogenus Butyrivibrio|| id:ebi-a-GCST90016975	Weighted mode	15	-0.0814232	0.126182	0.529177	0.921804	0.71983	1.18045
ebi-a-GCST90016976	finn-b-M13_OSTEOPOROSIS	Osteoporosis || id:finn-b-M13_OSTEOPOROSIS	genus Candidatus Soleaferreagenus Candidatus Soleaferrea|| id:ebi-a-GCST90016976	Inverse variance weighted	9	-0.0199591	0.122294	0.870356	0.980239	0.771317	1.24575
ebi-a-GCST90016976	finn-b-M13_OSTEOPOROSIS	Osteoporosis || id:finn-b-M13_OSTEOPOROSIS	genus Candidatus Soleaferreagenus Candidatus Soleaferrea|| id:ebi-a-GCST90016976	MR Egger	9	-2.17681	1.05545	0.0780826	0.113403	0.0143288	0.897514
ebi-a-GCST90016976	finn-b-M13_OSTEOPOROSIS	Osteoporosis || id:finn-b-M13_OSTEOPOROSIS	genus Candidatus Soleaferreagenus Candidatus Soleaferrea|| id:ebi-a-GCST90016976	Weighted median	9	-0.0198873	0.143899	0.890079	0.980309	0.739391	1.29973
ebi-a-GCST90016976	finn-b-M13_OSTEOPOROSIS	Osteoporosis || id:finn-b-M13_OSTEOPOROSIS	genus Candidatus Soleaferreagenus Candidatus Soleaferrea|| id:ebi-a-GCST90016976	Weighted mode	9	-0.0578061	0.243667	0.818438	0.943833	0.585439	1.52163
ebi-a-GCST90016977	finn-b-M13_OSTEOPOROSIS	Osteoporosis || id:finn-b-M13_OSTEOPOROSIS	genus Catenibacteriumgenus Catenibacterium|| id:ebi-a-GCST90016977	Inverse variance weighted	4	0.117648	0.142805	0.410031	1.12485	0.850229	1.48817
ebi-a-GCST90016977	finn-b-M13_OSTEOPOROSIS	Osteoporosis || id:finn-b-M13_OSTEOPOROSIS	genus Catenibacteriumgenus Catenibacterium|| id:ebi-a-GCST90016977	MR Egger	4	-2.71728	1.44518	0.200825	0.066054	0.00388806	1.12219
ebi-a-GCST90016977	finn-b-M13_OSTEOPOROSIS	Osteoporosis || id:finn-b-M13_OSTEOPOROSIS	genus Catenibacteriumgenus Catenibacterium|| id:ebi-a-GCST90016977	Weighted median	4	0.134	0.14727	0.362877	1.14339	0.856716	1.526
ebi-a-GCST90016977	finn-b-M13_OSTEOPOROSIS	Osteoporosis || id:finn-b-M13_OSTEOPOROSIS	genus Catenibacteriumgenus Catenibacterium|| id:ebi-a-GCST90016977	Weighted mode	4	0.162136	0.210706	0.49764	1.17602	0.77814	1.77734
ebi-a-GCST90016978	finn-b-M13_OSTEOPOROSIS	Osteoporosis || id:finn-b-M13_OSTEOPOROSIS	genus Christensenellaceae R 7groupgenus Christensenellaceae R 7group|| id:ebi-a-GCST90016978	Inverse variance weighted	8	0.0046099	0.186783	0.98031	1.00462	0.696642	1.44875
ebi-a-GCST90016978	finn-b-M13_OSTEOPOROSIS	Osteoporosis || id:finn-b-M13_OSTEOPOROSIS	genus Christensenellaceae R 7groupgenus Christensenellaceae R 7group|| id:ebi-a-GCST90016978	MR Egger	8	0.206256	0.656164	0.763909	1.22907	0.339655	4.44747
ebi-a-GCST90016978	finn-b-M13_OSTEOPOROSIS	Osteoporosis || id:finn-b-M13_OSTEOPOROSIS	genus Christensenellaceae R 7groupgenus Christensenellaceae R 7group|| id:ebi-a-GCST90016978	Weighted median	8	0.0467151	0.244406	0.848418	1.04782	0.649001	1.69173
ebi-a-GCST90016978	finn-b-M13_OSTEOPOROSIS	Osteoporosis || id:finn-b-M13_OSTEOPOROSIS	genus Christensenellaceae R 7groupgenus Christensenellaceae R 7group|| id:ebi-a-GCST90016978	Weighted mode	8	0.053232	0.365889	0.888427	1.05467	0.514834	2.16057
ebi-a-GCST90016979	finn-b-M13_OSTEOPOROSIS	Osteoporosis || id:finn-b-M13_OSTEOPOROSIS	genus Clostridium innocuum groupgenus Clostridium innocuum group|| id:ebi-a-GCST90016979	Inverse variance weighted	7	0.034189	0.118282	0.772546	1.03478	0.820662	1.30476
ebi-a-GCST90016979	finn-b-M13_OSTEOPOROSIS	Osteoporosis || id:finn-b-M13_OSTEOPOROSIS	genus Clostridium innocuum groupgenus Clostridium innocuum group|| id:ebi-a-GCST90016979	MR Egger	7	0.149633	0.635201	0.823112	1.16141	0.334419	4.03347
ebi-a-GCST90016979	finn-b-M13_OSTEOPOROSIS	Osteoporosis || id:finn-b-M13_OSTEOPOROSIS	genus Clostridium innocuum groupgenus Clostridium innocuum group|| id:ebi-a-GCST90016979	Weighted median	7	0.0539703	0.133253	0.685461	1.05545	0.812853	1.37046
ebi-a-GCST90016979	finn-b-M13_OSTEOPOROSIS	Osteoporosis || id:finn-b-M13_OSTEOPOROSIS	genus Clostridium innocuum groupgenus Clostridium innocuum group|| id:ebi-a-GCST90016979	Weighted mode	7	0.0963582	0.174055	0.599854	1.10115	0.78287	1.54884
ebi-a-GCST90016980	finn-b-M13_OSTEOPOROSIS	Osteoporosis || id:finn-b-M13_OSTEOPOROSIS	genus Clostridium sensustricto1genus Clostridium sensustricto1|| id:ebi-a-GCST90016980	Inverse variance weighted	7	-0.137023	0.148293	0.355486	0.87195	0.652021	1.16606
ebi-a-GCST90016980	finn-b-M13_OSTEOPOROSIS	Osteoporosis || id:finn-b-M13_OSTEOPOROSIS	genus Clostridium sensustricto1genus Clostridium sensustricto1|| id:ebi-a-GCST90016980	MR Egger	7	-0.373546	0.381549	0.372529	0.688289	0.325829	1.45396
ebi-a-GCST90016980	finn-b-M13_OSTEOPOROSIS	Osteoporosis || id:finn-b-M13_OSTEOPOROSIS	genus Clostridium sensustricto1genus Clostridium sensustricto1|| id:ebi-a-GCST90016980	Weighted median	7	-0.042213	0.194925	0.828552	0.958666	0.654249	1.40472
ebi-a-GCST90016980	finn-b-M13_OSTEOPOROSIS	Osteoporosis || id:finn-b-M13_OSTEOPOROSIS	genus Clostridium sensustricto1genus Clostridium sensustricto1|| id:ebi-a-GCST90016980	Weighted mode	7	0.0577305	0.27702	0.841813	1.05943	0.615556	1.82338
ebi-a-GCST90016981	finn-b-M13_OSTEOPOROSIS	Osteoporosis || id:finn-b-M13_OSTEOPOROSIS	genus Collinsellagenus Collinsella|| id:ebi-a-GCST90016981	Inverse variance weighted	9	0.105495	0.167936	0.529882	1.11126	0.799588	1.54442
ebi-a-GCST90016981	finn-b-M13_OSTEOPOROSIS	Osteoporosis || id:finn-b-M13_OSTEOPOROSIS	genus Collinsellagenus Collinsella|| id:ebi-a-GCST90016981	MR Egger	9	0.151069	0.627445	0.816635	1.16308	0.340029	3.97833
ebi-a-GCST90016981	finn-b-M13_OSTEOPOROSIS	Osteoporosis || id:finn-b-M13_OSTEOPOROSIS	genus Collinsellagenus Collinsella|| id:ebi-a-GCST90016981	Weighted median	9	0.0330405	0.228566	0.885062	1.03359	0.660374	1.61774
ebi-a-GCST90016981	finn-b-M13_OSTEOPOROSIS	Osteoporosis || id:finn-b-M13_OSTEOPOROSIS	genus Collinsellagenus Collinsella|| id:ebi-a-GCST90016981	Weighted mode	9	0.00900567	0.321298	0.978326	1.00905	0.537547	1.89411
ebi-a-GCST90016982	finn-b-M13_OSTEOPOROSIS	Osteoporosis || id:finn-b-M13_OSTEOPOROSIS	genus Coprobactergenus Coprobacter|| id:ebi-a-GCST90016982	Inverse variance weighted	10	-0.00774111	0.114298	0.946003	0.992289	0.793132	1.24145
ebi-a-GCST90016982	finn-b-M13_OSTEOPOROSIS	Osteoporosis || id:finn-b-M13_OSTEOPOROSIS	genus Coprobactergenus Coprobacter|| id:ebi-a-GCST90016982	MR Egger	10	0.633768	0.387477	0.140556	1.8847	0.881891	4.02781
ebi-a-GCST90016982	finn-b-M13_OSTEOPOROSIS	Osteoporosis || id:finn-b-M13_OSTEOPOROSIS	genus Coprobactergenus Coprobacter|| id:ebi-a-GCST90016982	Weighted median	10	-0.0029064	0.135618	0.982902	0.997098	0.764359	1.3007
ebi-a-GCST90016982	finn-b-M13_OSTEOPOROSIS	Osteoporosis || id:finn-b-M13_OSTEOPOROSIS	genus Coprobactergenus Coprobacter|| id:ebi-a-GCST90016982	Weighted mode	10	0.0334835	0.241936	0.892973	1.03405	0.643579	1.66143
ebi-a-GCST90016983	finn-b-M13_OSTEOPOROSIS	Osteoporosis || id:finn-b-M13_OSTEOPOROSIS	genus Coprococcus1genus Coprococcus1|| id:ebi-a-GCST90016983	Inverse variance weighted	11	0.0100017	0.143487	0.944429	1.01005	0.762438	1.33808
ebi-a-GCST90016983	finn-b-M13_OSTEOPOROSIS	Osteoporosis || id:finn-b-M13_OSTEOPOROSIS	genus Coprococcus1genus Coprococcus1|| id:ebi-a-GCST90016983	MR Egger	11	0.422473	0.345152	0.25202	1.52573	0.775672	3.00108
ebi-a-GCST90016983	finn-b-M13_OSTEOPOROSIS	Osteoporosis || id:finn-b-M13_OSTEOPOROSIS	genus Coprococcus1genus Coprococcus1|| id:ebi-a-GCST90016983	Weighted median	11	0.00621795	0.203736	0.975653	1.00624	0.674958	1.50011
ebi-a-GCST90016983	finn-b-M13_OSTEOPOROSIS	Osteoporosis || id:finn-b-M13_OSTEOPOROSIS	genus Coprococcus1genus Coprococcus1|| id:ebi-a-GCST90016983	Weighted mode	11	-0.00457617	0.347791	0.989761	0.995434	0.503463	1.96815
ebi-a-GCST90016984	finn-b-M13_OSTEOPOROSIS	Osteoporosis || id:finn-b-M13_OSTEOPOROSIS	genus Coprococcus2genus Coprococcus2|| id:ebi-a-GCST90016984	Inverse variance weighted	8	-0.2139	0.151816	0.158853	0.807429	0.59962	1.08726
ebi-a-GCST90016984	finn-b-M13_OSTEOPOROSIS	Osteoporosis || id:finn-b-M13_OSTEOPOROSIS	genus Coprococcus2genus Coprococcus2|| id:ebi-a-GCST90016984	MR Egger	8	-0.227271	1.20117	0.856168	0.796705	0.0756557	8.38983
ebi-a-GCST90016984	finn-b-M13_OSTEOPOROSIS	Osteoporosis || id:finn-b-M13_OSTEOPOROSIS	genus Coprococcus2genus Coprococcus2|| id:ebi-a-GCST90016984	Weighted median	8	-0.289158	0.192594	0.133257	0.748894	0.51343	1.09235
ebi-a-GCST90016984	finn-b-M13_OSTEOPOROSIS	Osteoporosis || id:finn-b-M13_OSTEOPOROSIS	genus Coprococcus2genus Coprococcus2|| id:ebi-a-GCST90016984	Weighted mode	8	-0.3684	0.306708	0.268756	0.69184	0.379254	1.26206
ebi-a-GCST90016985	finn-b-M13_OSTEOPOROSIS	Osteoporosis || id:finn-b-M13_OSTEOPOROSIS	genus Coprococcus3genus Coprococcus3|| id:ebi-a-GCST90016985	Inverse variance weighted	9	-0.10514	0.225348	0.640811	0.900199	0.578787	1.4001
ebi-a-GCST90016985	finn-b-M13_OSTEOPOROSIS	Osteoporosis || id:finn-b-M13_OSTEOPOROSIS	genus Coprococcus3genus Coprococcus3|| id:ebi-a-GCST90016985	MR Egger	9	-1.01612	1.30851	0.462855	0.361998	0.0278533	4.70473
ebi-a-GCST90016985	finn-b-M13_OSTEOPOROSIS	Osteoporosis || id:finn-b-M13_OSTEOPOROSIS	genus Coprococcus3genus Coprococcus3|| id:ebi-a-GCST90016985	Weighted median	9	-0.0576461	0.23506	0.806271	0.943984	0.595494	1.49641
ebi-a-GCST90016985	finn-b-M13_OSTEOPOROSIS	Osteoporosis || id:finn-b-M13_OSTEOPOROSIS	genus Coprococcus3genus Coprococcus3|| id:ebi-a-GCST90016985	Weighted mode	9	-0.000190991	0.392459	0.999624	0.999809	0.463286	2.15767
ebi-a-GCST90016986	finn-b-M13_OSTEOPOROSIS	Osteoporosis || id:finn-b-M13_OSTEOPOROSIS	genus Defluviitaleaceae UCG011genus Defluviitaleaceae UCG011|| id:ebi-a-GCST90016986	Inverse variance weighted (multiplicative random effects)	9	-0.0249818	0.184434	0.892255	0.975328	0.679449	1.40005
ebi-a-GCST90016986	finn-b-M13_OSTEOPOROSIS	Osteoporosis || id:finn-b-M13_OSTEOPOROSIS	genus Defluviitaleaceae UCG011genus Defluviitaleaceae UCG011|| id:ebi-a-GCST90016986	MR Egger	9	0.247814	0.704538	0.735384	1.28122	0.32204	5.09729
ebi-a-GCST90016986	finn-b-M13_OSTEOPOROSIS	Osteoporosis || id:finn-b-M13_OSTEOPOROSIS	genus Defluviitaleaceae UCG011genus Defluviitaleaceae UCG011|| id:ebi-a-GCST90016986	Weighted median	9	0.0981442	0.178721	0.582904	1.10312	0.777129	1.56586
ebi-a-GCST90016986	finn-b-M13_OSTEOPOROSIS	Osteoporosis || id:finn-b-M13_OSTEOPOROSIS	genus Defluviitaleaceae UCG011genus Defluviitaleaceae UCG011|| id:ebi-a-GCST90016986	Weighted mode	9	0.218945	0.247861	0.402817	1.24476	0.765779	2.02335
ebi-a-GCST90016987	finn-b-M13_OSTEOPOROSIS	Osteoporosis || id:finn-b-M13_OSTEOPOROSIS	genus Desulfovibriogenus Desulfovibrio|| id:ebi-a-GCST90016987	Inverse variance weighted	9	-0.122053	0.126741	0.335545	0.885102	0.690412	1.13469
ebi-a-GCST90016987	finn-b-M13_OSTEOPOROSIS	Osteoporosis || id:finn-b-M13_OSTEOPOROSIS	genus Desulfovibriogenus Desulfovibrio|| id:ebi-a-GCST90016987	MR Egger	9	-0.434697	0.374479	0.283774	0.647461	0.310778	1.34889
ebi-a-GCST90016987	finn-b-M13_OSTEOPOROSIS	Osteoporosis || id:finn-b-M13_OSTEOPOROSIS	genus Desulfovibriogenus Desulfovibrio|| id:ebi-a-GCST90016987	Weighted median	9	-0.223712	0.175017	0.201167	0.799545	0.567369	1.12673
ebi-a-GCST90016987	finn-b-M13_OSTEOPOROSIS	Osteoporosis || id:finn-b-M13_OSTEOPOROSIS	genus Desulfovibriogenus Desulfovibrio|| id:ebi-a-GCST90016987	Weighted mode	9	-0.276533	0.236269	0.275516	0.758409	0.477295	1.20509
ebi-a-GCST90016988	finn-b-M13_OSTEOPOROSIS	Osteoporosis || id:finn-b-M13_OSTEOPOROSIS	genus Dialistergenus Dialister|| id:ebi-a-GCST90016988	Inverse variance weighted	11	-0.160428	0.129943	0.21698	0.851779	0.660263	1.09885
ebi-a-GCST90016988	finn-b-M13_OSTEOPOROSIS	Osteoporosis || id:finn-b-M13_OSTEOPOROSIS	genus Dialistergenus Dialister|| id:ebi-a-GCST90016988	MR Egger	11	0.182887	0.534618	0.740137	1.20068	0.421066	3.42376
ebi-a-GCST90016988	finn-b-M13_OSTEOPOROSIS	Osteoporosis || id:finn-b-M13_OSTEOPOROSIS	genus Dialistergenus Dialister|| id:ebi-a-GCST90016988	Weighted median	11	-0.0772705	0.174826	0.6585	0.925639	0.657094	1.30394
ebi-a-GCST90016988	finn-b-M13_OSTEOPOROSIS	Osteoporosis || id:finn-b-M13_OSTEOPOROSIS	genus Dialistergenus Dialister|| id:ebi-a-GCST90016988	Weighted mode	11	-0.0076486	0.2569	0.976834	0.992381	0.599792	1.64193
ebi-a-GCST90016989	finn-b-M13_OSTEOPOROSIS	Osteoporosis || id:finn-b-M13_OSTEOPOROSIS	genus Doreagenus Dorea|| id:ebi-a-GCST90016989	Inverse variance weighted	10	-0.0565117	0.165981	0.733502	0.945055	0.682608	1.30841
ebi-a-GCST90016989	finn-b-M13_OSTEOPOROSIS	Osteoporosis || id:finn-b-M13_OSTEOPOROSIS	genus Doreagenus Dorea|| id:ebi-a-GCST90016989	MR Egger	10	0.0579772	0.45912	0.902627	1.05969	0.430892	2.60609
ebi-a-GCST90016989	finn-b-M13_OSTEOPOROSIS	Osteoporosis || id:finn-b-M13_OSTEOPOROSIS	genus Doreagenus Dorea|| id:ebi-a-GCST90016989	Weighted median	10	-0.00323939	0.220594	0.988284	0.996766	0.646874	1.53591
ebi-a-GCST90016989	finn-b-M13_OSTEOPOROSIS	Osteoporosis || id:finn-b-M13_OSTEOPOROSIS	genus Doreagenus Dorea|| id:ebi-a-GCST90016989	Weighted mode	10	0.0367386	0.303971	0.906456	1.03742	0.571755	1.88235
ebi-a-GCST90016990	finn-b-M13_OSTEOPOROSIS	Osteoporosis || id:finn-b-M13_OSTEOPOROSIS	genus Eggerthellagenus Eggerthella|| id:ebi-a-GCST90016990	Inverse variance weighted	10	0.0854661	0.104701	0.414334	1.08922	0.887145	1.33734
ebi-a-GCST90016990	finn-b-M13_OSTEOPOROSIS	Osteoporosis || id:finn-b-M13_OSTEOPOROSIS	genus Eggerthellagenus Eggerthella|| id:ebi-a-GCST90016990	MR Egger	10	-0.149065	0.504748	0.775265	0.861513	0.32034	2.31693
ebi-a-GCST90016990	finn-b-M13_OSTEOPOROSIS	Osteoporosis || id:finn-b-M13_OSTEOPOROSIS	genus Eggerthellagenus Eggerthella|| id:ebi-a-GCST90016990	Weighted median	10	0.0939193	0.131479	0.475022	1.09847	0.84893	1.42136
ebi-a-GCST90016990	finn-b-M13_OSTEOPOROSIS	Osteoporosis || id:finn-b-M13_OSTEOPOROSIS	genus Eggerthellagenus Eggerthella|| id:ebi-a-GCST90016990	Weighted mode	10	0.104142	0.198274	0.612107	1.10976	0.752409	1.63683
ebi-a-GCST90016991	finn-b-M13_OSTEOPOROSIS	Osteoporosis || id:finn-b-M13_OSTEOPOROSIS	genus Eisenbergiellagenus Eisenbergiella|| id:ebi-a-GCST90016991	Inverse variance weighted	11	0.0730301	0.10791	0.498554	1.07576	0.870686	1.32914
ebi-a-GCST90016991	finn-b-M13_OSTEOPOROSIS	Osteoporosis || id:finn-b-M13_OSTEOPOROSIS	genus Eisenbergiellagenus Eisenbergiella|| id:ebi-a-GCST90016991	MR Egger	11	0.821939	0.803823	0.333225	2.27491	0.47069	10.9949
ebi-a-GCST90016991	finn-b-M13_OSTEOPOROSIS	Osteoporosis || id:finn-b-M13_OSTEOPOROSIS	genus Eisenbergiellagenus Eisenbergiella|| id:ebi-a-GCST90016991	Weighted median	11	0.0333237	0.128132	0.794807	1.03389	0.804275	1.32905
ebi-a-GCST90016991	finn-b-M13_OSTEOPOROSIS	Osteoporosis || id:finn-b-M13_OSTEOPOROSIS	genus Eisenbergiellagenus Eisenbergiella|| id:ebi-a-GCST90016991	Weighted mode	11	0.0720004	0.189274	0.711601	1.07466	0.741577	1.55734
ebi-a-GCST90016992	finn-b-M13_OSTEOPOROSIS	Osteoporosis || id:finn-b-M13_OSTEOPOROSIS	genus Enterorhabdusgenus Enterorhabdus|| id:ebi-a-GCST90016992	Inverse variance weighted	6	0.143559	0.141569	0.310556	1.15438	0.874663	1.52354
ebi-a-GCST90016992	finn-b-M13_OSTEOPOROSIS	Osteoporosis || id:finn-b-M13_OSTEOPOROSIS	genus Enterorhabdusgenus Enterorhabdus|| id:ebi-a-GCST90016992	MR Egger	6	0.139519	0.373624	0.727784	1.14972	0.552786	2.39126
ebi-a-GCST90016992	finn-b-M13_OSTEOPOROSIS	Osteoporosis || id:finn-b-M13_OSTEOPOROSIS	genus Enterorhabdusgenus Enterorhabdus|| id:ebi-a-GCST90016992	Weighted median	6	0.051027	0.179265	0.775916	1.05235	0.740572	1.49539
ebi-a-GCST90016992	finn-b-M13_OSTEOPOROSIS	Osteoporosis || id:finn-b-M13_OSTEOPOROSIS	genus Enterorhabdusgenus Enterorhabdus|| id:ebi-a-GCST90016992	Weighted mode	6	0.016704	0.214745	0.941016	1.01684	0.667513	1.54899
ebi-a-GCST90016993	finn-b-M13_OSTEOPOROSIS	Osteoporosis || id:finn-b-M13_OSTEOPOROSIS	genus Erysipelatoclostridiumgenus Erysipelatoclostridium|| id:ebi-a-GCST90016993	Inverse variance weighted	15	-0.0456626	0.0982328	0.642046	0.955364	0.788046	1.15821
ebi-a-GCST90016993	finn-b-M13_OSTEOPOROSIS	Osteoporosis || id:finn-b-M13_OSTEOPOROSIS	genus Erysipelatoclostridiumgenus Erysipelatoclostridium|| id:ebi-a-GCST90016993	MR Egger	15	0.321737	0.384841	0.418242	1.37952	0.648852	2.933
ebi-a-GCST90016993	finn-b-M13_OSTEOPOROSIS	Osteoporosis || id:finn-b-M13_OSTEOPOROSIS	genus Erysipelatoclostridiumgenus Erysipelatoclostridium|| id:ebi-a-GCST90016993	Weighted median	15	-0.0807646	0.133094	0.543969	0.922411	0.710611	1.19734
ebi-a-GCST90016993	finn-b-M13_OSTEOPOROSIS	Osteoporosis || id:finn-b-M13_OSTEOPOROSIS	genus Erysipelatoclostridiumgenus Erysipelatoclostridium|| id:ebi-a-GCST90016993	Weighted mode	15	-0.121503	0.24362	0.625708	0.885589	0.549361	1.4276
ebi-a-GCST90016995	finn-b-M13_OSTEOPOROSIS	Osteoporosis || id:finn-b-M13_OSTEOPOROSIS	genus Escherichia Shigellagenus Escherichia Shigella|| id:ebi-a-GCST90016995	Inverse variance weighted	10	0.265919	0.143338	0.0635692	1.30463	0.985089	1.72782
ebi-a-GCST90016995	finn-b-M13_OSTEOPOROSIS	Osteoporosis || id:finn-b-M13_OSTEOPOROSIS	genus Escherichia Shigellagenus Escherichia Shigella|| id:ebi-a-GCST90016995	MR Egger	10	0.41495	0.446811	0.380216	1.51429	0.63078	3.63533
ebi-a-GCST90016995	finn-b-M13_OSTEOPOROSIS	Osteoporosis || id:finn-b-M13_OSTEOPOROSIS	genus Escherichia Shigellagenus Escherichia Shigella|| id:ebi-a-GCST90016995	Weighted median	10	0.349233	0.182819	0.0560991	1.41798	0.990949	2.02903
ebi-a-GCST90016995	finn-b-M13_OSTEOPOROSIS	Osteoporosis || id:finn-b-M13_OSTEOPOROSIS	genus Escherichia Shigellagenus Escherichia Shigella|| id:ebi-a-GCST90016995	Weighted mode	10	0.517943	0.330506	0.15153	1.67857	0.878228	3.20828
ebi-a-GCST90016996	finn-b-M13_OSTEOPOROSIS	Osteoporosis || id:finn-b-M13_OSTEOPOROSIS	genus Eubacterium brachy groupgenus Eubacterium brachy group|| id:ebi-a-GCST90016996	Inverse variance weighted	10	0.0245507	0.0800138	0.758972	1.02485	0.876099	1.19887
ebi-a-GCST90016996	finn-b-M13_OSTEOPOROSIS	Osteoporosis || id:finn-b-M13_OSTEOPOROSIS	genus Eubacterium brachy groupgenus Eubacterium brachy group|| id:ebi-a-GCST90016996	MR Egger	10	0.129042	0.320715	0.697957	1.13774	0.606798	2.13324
ebi-a-GCST90016996	finn-b-M13_OSTEOPOROSIS	Osteoporosis || id:finn-b-M13_OSTEOPOROSIS	genus Eubacterium brachy groupgenus Eubacterium brachy group|| id:ebi-a-GCST90016996	Weighted median	10	0.127866	0.107501	0.234265	1.1364	0.920503	1.40294
ebi-a-GCST90016996	finn-b-M13_OSTEOPOROSIS	Osteoporosis || id:finn-b-M13_OSTEOPOROSIS	genus Eubacterium brachy groupgenus Eubacterium brachy group|| id:ebi-a-GCST90016996	Weighted mode	10	0.177952	0.169359	0.320773	1.19477	0.857279	1.66512
ebi-a-GCST90016997	finn-b-M13_OSTEOPOROSIS	Osteoporosis || id:finn-b-M13_OSTEOPOROSIS	genus Eubacterium coprostanoligenes groupgenus Eubacterium coprostanoligenes group|| id:ebi-a-GCST90016997	Inverse variance weighted	13	-0.073973	0.147765	0.616644	0.928697	0.695174	1.24066
ebi-a-GCST90016997	finn-b-M13_OSTEOPOROSIS	Osteoporosis || id:finn-b-M13_OSTEOPOROSIS	genus Eubacterium coprostanoligenes groupgenus Eubacterium coprostanoligenes group|| id:ebi-a-GCST90016997	MR Egger	13	-0.65192	0.581343	0.286	0.521045	0.166735	1.62826
ebi-a-GCST90016997	finn-b-M13_OSTEOPOROSIS	Osteoporosis || id:finn-b-M13_OSTEOPOROSIS	genus Eubacterium coprostanoligenes groupgenus Eubacterium coprostanoligenes group|| id:ebi-a-GCST90016997	Weighted median	13	-0.0674462	0.204844	0.741962	0.934778	0.625665	1.39661
ebi-a-GCST90016997	finn-b-M13_OSTEOPOROSIS	Osteoporosis || id:finn-b-M13_OSTEOPOROSIS	genus Eubacterium coprostanoligenes groupgenus Eubacterium coprostanoligenes group|| id:ebi-a-GCST90016997	Weighted mode	13	0.126748	0.352703	0.725569	1.13513	0.568616	2.26607
ebi-a-GCST90016998	finn-b-M13_OSTEOPOROSIS	Osteoporosis || id:finn-b-M13_OSTEOPOROSIS	genus Eubacterium eligens groupgenus Eubacterium eligens group|| id:ebi-a-GCST90016998	Inverse variance weighted	6	0.199639	0.190775	0.295349	1.22096	0.840061	1.77457
ebi-a-GCST90016998	finn-b-M13_OSTEOPOROSIS	Osteoporosis || id:finn-b-M13_OSTEOPOROSIS	genus Eubacterium eligens groupgenus Eubacterium eligens group|| id:ebi-a-GCST90016998	MR Egger	6	0.353161	0.712455	0.646108	1.42356	0.352307	5.75215
ebi-a-GCST90016998	finn-b-M13_OSTEOPOROSIS	Osteoporosis || id:finn-b-M13_OSTEOPOROSIS	genus Eubacterium eligens groupgenus Eubacterium eligens group|| id:ebi-a-GCST90016998	Weighted median	6	0.222348	0.22802	0.329498	1.24901	0.798859	1.95281
ebi-a-GCST90016998	finn-b-M13_OSTEOPOROSIS	Osteoporosis || id:finn-b-M13_OSTEOPOROSIS	genus Eubacterium eligens groupgenus Eubacterium eligens group|| id:ebi-a-GCST90016998	Weighted mode	6	0.210423	0.337534	0.560345	1.2342	0.6369	2.39166
ebi-a-GCST90016999	finn-b-M13_OSTEOPOROSIS	Osteoporosis || id:finn-b-M13_OSTEOPOROSIS	genus Eubacterium fissicatena groupgenus Eubacterium fissicatena group|| id:ebi-a-GCST90016999	Inverse variance weighted	9	-0.0286056	0.0855081	0.737974	0.9718	0.821847	1.14911
ebi-a-GCST90016999	finn-b-M13_OSTEOPOROSIS	Osteoporosis || id:finn-b-M13_OSTEOPOROSIS	genus Eubacterium fissicatena groupgenus Eubacterium fissicatena group|| id:ebi-a-GCST90016999	MR Egger	9	0.707283	0.443504	0.154795	2.02847	0.850454	4.83824
ebi-a-GCST90016999	finn-b-M13_OSTEOPOROSIS	Osteoporosis || id:finn-b-M13_OSTEOPOROSIS	genus Eubacterium fissicatena groupgenus Eubacterium fissicatena group|| id:ebi-a-GCST90016999	Weighted median	9	0.0106718	0.111526	0.923767	1.01073	0.812273	1.25767
ebi-a-GCST90016999	finn-b-M13_OSTEOPOROSIS	Osteoporosis || id:finn-b-M13_OSTEOPOROSIS	genus Eubacterium fissicatena groupgenus Eubacterium fissicatena group|| id:ebi-a-GCST90016999	Weighted mode	9	0.0406763	0.152574	0.79652	1.04151	0.77231	1.40456
ebi-a-GCST90017000	finn-b-M13_OSTEOPOROSIS	Osteoporosis || id:finn-b-M13_OSTEOPOROSIS	genus Eubacterium hallii groupgenus Eubacterium hallii group|| id:ebi-a-GCST90017000	Inverse variance weighted	15	0.0767943	0.122299	0.530055	1.07982	0.849666	1.37232
ebi-a-GCST90017000	finn-b-M13_OSTEOPOROSIS	Osteoporosis || id:finn-b-M13_OSTEOPOROSIS	genus Eubacterium hallii groupgenus Eubacterium hallii group|| id:ebi-a-GCST90017000	MR Egger	15	0.216891	0.262436	0.423456	1.24221	0.742685	2.07771
ebi-a-GCST90017000	finn-b-M13_OSTEOPOROSIS	Osteoporosis || id:finn-b-M13_OSTEOPOROSIS	genus Eubacterium hallii groupgenus Eubacterium hallii group|| id:ebi-a-GCST90017000	Weighted median	15	-0.0670134	0.159913	0.675171	0.935183	0.683559	1.27943
ebi-a-GCST90017000	finn-b-M13_OSTEOPOROSIS	Osteoporosis || id:finn-b-M13_OSTEOPOROSIS	genus Eubacterium hallii groupgenus Eubacterium hallii group|| id:ebi-a-GCST90017000	Weighted mode	15	-0.0516956	0.214983	0.813457	0.949618	0.623091	1.44726
ebi-a-GCST90017001	finn-b-M13_OSTEOPOROSIS	Osteoporosis || id:finn-b-M13_OSTEOPOROSIS	genus Eubacterium nodatum groupgenus Eubacterium nodatum group|| id:ebi-a-GCST90017001	Inverse variance weighted	11	-0.0337345	0.0699576	0.629655	0.966828	0.842947	1.10892
ebi-a-GCST90017001	finn-b-M13_OSTEOPOROSIS	Osteoporosis || id:finn-b-M13_OSTEOPOROSIS	genus Eubacterium nodatum groupgenus Eubacterium nodatum group|| id:ebi-a-GCST90017001	MR Egger	11	-0.240585	0.311448	0.459639	0.786168	0.426978	1.44752
ebi-a-GCST90017001	finn-b-M13_OSTEOPOROSIS	Osteoporosis || id:finn-b-M13_OSTEOPOROSIS	genus Eubacterium nodatum groupgenus Eubacterium nodatum group|| id:ebi-a-GCST90017001	Weighted median	11	-0.0467097	0.093319	0.616696	0.954364	0.79484	1.14591
ebi-a-GCST90017001	finn-b-M13_OSTEOPOROSIS	Osteoporosis || id:finn-b-M13_OSTEOPOROSIS	genus Eubacterium nodatum groupgenus Eubacterium nodatum group|| id:ebi-a-GCST90017001	Weighted mode	11	-0.0436635	0.151089	0.778489	0.957276	0.711915	1.2872
ebi-a-GCST90017002	finn-b-M13_OSTEOPOROSIS	Osteoporosis || id:finn-b-M13_OSTEOPOROSIS	genus Eubacterium oxidoreducens groupgenus Eubacterium oxidoreducens group|| id:ebi-a-GCST90017002	Inverse variance weighted	5	-0.112576	0.12812	0.379574	0.893529	0.695106	1.14859
ebi-a-GCST90017002	finn-b-M13_OSTEOPOROSIS	Osteoporosis || id:finn-b-M13_OSTEOPOROSIS	genus Eubacterium oxidoreducens groupgenus Eubacterium oxidoreducens group|| id:ebi-a-GCST90017002	MR Egger	5	-0.263604	0.478931	0.620376	0.768277	0.3005	1.96423
ebi-a-GCST90017002	finn-b-M13_OSTEOPOROSIS	Osteoporosis || id:finn-b-M13_OSTEOPOROSIS	genus Eubacterium oxidoreducens groupgenus Eubacterium oxidoreducens group|| id:ebi-a-GCST90017002	Weighted median	5	-0.164669	0.165042	0.318403	0.848174	0.61376	1.17212
ebi-a-GCST90017002	finn-b-M13_OSTEOPOROSIS	Osteoporosis || id:finn-b-M13_OSTEOPOROSIS	genus Eubacterium oxidoreducens groupgenus Eubacterium oxidoreducens group|| id:ebi-a-GCST90017002	Weighted mode	5	-0.15705	0.215729	0.506944	0.854662	0.559966	1.30445
ebi-a-GCST90017003	finn-b-M13_OSTEOPOROSIS	Osteoporosis || id:finn-b-M13_OSTEOPOROSIS	genus Eubacterium rectale groupgenus Eubacterium rectale group|| id:ebi-a-GCST90017003	Inverse variance weighted	8	0.0672995	0.176565	0.703085	1.06962	0.756715	1.5119
ebi-a-GCST90017003	finn-b-M13_OSTEOPOROSIS	Osteoporosis || id:finn-b-M13_OSTEOPOROSIS	genus Eubacterium rectale groupgenus Eubacterium rectale group|| id:ebi-a-GCST90017003	MR Egger	8	-0.464642	0.643887	0.497673	0.62836	0.177878	2.21971
ebi-a-GCST90017003	finn-b-M13_OSTEOPOROSIS	Osteoporosis || id:finn-b-M13_OSTEOPOROSIS	genus Eubacterium rectale groupgenus Eubacterium rectale group|| id:ebi-a-GCST90017003	Weighted median	8	0.228923	0.229924	0.319423	1.25725	0.801133	1.97304
ebi-a-GCST90017003	finn-b-M13_OSTEOPOROSIS	Osteoporosis || id:finn-b-M13_OSTEOPOROSIS	genus Eubacterium rectale groupgenus Eubacterium rectale group|| id:ebi-a-GCST90017003	Weighted mode	8	0.374944	0.360545	0.33295	1.45491	0.717685	2.94943
ebi-a-GCST90017004	finn-b-M13_OSTEOPOROSIS	Osteoporosis || id:finn-b-M13_OSTEOPOROSIS	genus Eubacterium ruminantium groupgenus Eubacterium ruminantium group|| id:ebi-a-GCST90017004	Inverse variance weighted	18	-0.0610463	0.0771787	0.42896	0.94078	0.808709	1.09442
ebi-a-GCST90017004	finn-b-M13_OSTEOPOROSIS	Osteoporosis || id:finn-b-M13_OSTEOPOROSIS	genus Eubacterium ruminantium groupgenus Eubacterium ruminantium group|| id:ebi-a-GCST90017004	MR Egger	18	-0.0976467	0.258024	0.710077	0.906969	0.546964	1.50393
ebi-a-GCST90017004	finn-b-M13_OSTEOPOROSIS	Osteoporosis || id:finn-b-M13_OSTEOPOROSIS	genus Eubacterium ruminantium groupgenus Eubacterium ruminantium group|| id:ebi-a-GCST90017004	Weighted median	18	-0.0468501	0.104716	0.654584	0.95423	0.777173	1.17163
ebi-a-GCST90017004	finn-b-M13_OSTEOPOROSIS	Osteoporosis || id:finn-b-M13_OSTEOPOROSIS	genus Eubacterium ruminantium groupgenus Eubacterium ruminantium group|| id:ebi-a-GCST90017004	Weighted mode	18	-0.0529429	0.196927	0.791284	0.948434	0.644732	1.39519
ebi-a-GCST90017005	finn-b-M13_OSTEOPOROSIS	Osteoporosis || id:finn-b-M13_OSTEOPOROSIS	genus Eubacterium ventriosum groupgenus Eubacterium ventriosum group|| id:ebi-a-GCST90017005	Inverse variance weighted	15	0.131899	0.123966	0.287333	1.14099	0.894872	1.4548
ebi-a-GCST90017005	finn-b-M13_OSTEOPOROSIS	Osteoporosis || id:finn-b-M13_OSTEOPOROSIS	genus Eubacterium ventriosum groupgenus Eubacterium ventriosum group|| id:ebi-a-GCST90017005	MR Egger	15	0.660174	0.553935	0.254647	1.93513	0.653418	5.73098
ebi-a-GCST90017005	finn-b-M13_OSTEOPOROSIS	Osteoporosis || id:finn-b-M13_OSTEOPOROSIS	genus Eubacterium ventriosum groupgenus Eubacterium ventriosum group|| id:ebi-a-GCST90017005	Weighted median	15	0.0403272	0.160699	0.801853	1.04115	0.759844	1.4266
ebi-a-GCST90017005	finn-b-M13_OSTEOPOROSIS	Osteoporosis || id:finn-b-M13_OSTEOPOROSIS	genus Eubacterium ventriosum groupgenus Eubacterium ventriosum group|| id:ebi-a-GCST90017005	Weighted mode	15	0.0260043	0.271934	0.925172	1.02635	0.602308	1.74891
ebi-a-GCST90017006	finn-b-M13_OSTEOPOROSIS	Osteoporosis || id:finn-b-M13_OSTEOPOROSIS	genus Eubacterium xylanophilum groupgenus Eubacterium xylanophilum group|| id:ebi-a-GCST90017006	Inverse variance weighted	9	0.173069	0.168761	0.305115	1.18895	0.854104	1.65506
ebi-a-GCST90017006	finn-b-M13_OSTEOPOROSIS	Osteoporosis || id:finn-b-M13_OSTEOPOROSIS	genus Eubacterium xylanophilum groupgenus Eubacterium xylanophilum group|| id:ebi-a-GCST90017006	MR Egger	9	0.391216	0.529528	0.484058	1.47878	0.523793	4.1749
ebi-a-GCST90017006	finn-b-M13_OSTEOPOROSIS	Osteoporosis || id:finn-b-M13_OSTEOPOROSIS	genus Eubacterium xylanophilum groupgenus Eubacterium xylanophilum group|| id:ebi-a-GCST90017006	Weighted median	9	0.200967	0.184929	0.277157	1.22259	0.850872	1.75668
ebi-a-GCST90017006	finn-b-M13_OSTEOPOROSIS	Osteoporosis || id:finn-b-M13_OSTEOPOROSIS	genus Eubacterium xylanophilum groupgenus Eubacterium xylanophilum group|| id:ebi-a-GCST90017006	Weighted mode	9	0.132289	0.222615	0.568765	1.14144	0.737834	1.76582
ebi-a-GCST90017007	finn-b-M13_OSTEOPOROSIS	Osteoporosis || id:finn-b-M13_OSTEOPOROSIS	genus Faecalibacteriumgenus Faecalibacterium|| id:ebi-a-GCST90017007	Inverse variance weighted	10	-0.142818	0.134988	0.290054	0.866912	0.665381	1.12948
ebi-a-GCST90017007	finn-b-M13_OSTEOPOROSIS	Osteoporosis || id:finn-b-M13_OSTEOPOROSIS	genus Faecalibacteriumgenus Faecalibacterium|| id:ebi-a-GCST90017007	MR Egger	10	-0.10396	0.278563	0.718692	0.901261	0.522075	1.55585
ebi-a-GCST90017007	finn-b-M13_OSTEOPOROSIS	Osteoporosis || id:finn-b-M13_OSTEOPOROSIS	genus Faecalibacteriumgenus Faecalibacterium|| id:ebi-a-GCST90017007	Weighted median	10	-0.190603	0.171002	0.265012	0.826461	0.591102	1.15553
ebi-a-GCST90017007	finn-b-M13_OSTEOPOROSIS	Osteoporosis || id:finn-b-M13_OSTEOPOROSIS	genus Faecalibacteriumgenus Faecalibacterium|| id:ebi-a-GCST90017007	Weighted mode	10	-0.179228	0.188227	0.365872	0.835916	0.578017	1.20888
ebi-a-GCST90017008	finn-b-M13_OSTEOPOROSIS	Osteoporosis || id:finn-b-M13_OSTEOPOROSIS	genus Family XIII AD3011 groupgenus Family XIII AD3011 group|| id:ebi-a-GCST90017008	Inverse variance weighted	13	-0.187133	0.130155	0.150499	0.829333	0.642597	1.07033
ebi-a-GCST90017008	finn-b-M13_OSTEOPOROSIS	Osteoporosis || id:finn-b-M13_OSTEOPOROSIS	genus Family XIII AD3011 groupgenus Family XIII AD3011 group|| id:ebi-a-GCST90017008	MR Egger	13	-0.354169	0.625219	0.582446	0.701756	0.206058	2.38992
ebi-a-GCST90017008	finn-b-M13_OSTEOPOROSIS	Osteoporosis || id:finn-b-M13_OSTEOPOROSIS	genus Family XIII AD3011 groupgenus Family XIII AD3011 group|| id:ebi-a-GCST90017008	Weighted median	13	-0.20792	0.183453	0.257061	0.812272	0.566948	1.16375
ebi-a-GCST90017008	finn-b-M13_OSTEOPOROSIS	Osteoporosis || id:finn-b-M13_OSTEOPOROSIS	genus Family XIII AD3011 groupgenus Family XIII AD3011 group|| id:ebi-a-GCST90017008	Weighted mode	13	-0.190304	0.271089	0.496071	0.826708	0.485955	1.4064
ebi-a-GCST90017009	finn-b-M13_OSTEOPOROSIS	Osteoporosis || id:finn-b-M13_OSTEOPOROSIS	genus Family XIII UCG001genus Family XIII UCG001|| id:ebi-a-GCST90017009	Inverse variance weighted (multiplicative random effects)	8	-0.323485	0.215814	0.133899	0.723623	0.474032	1.10463
ebi-a-GCST90017009	finn-b-M13_OSTEOPOROSIS	Osteoporosis || id:finn-b-M13_OSTEOPOROSIS	genus Family XIII UCG001genus Family XIII UCG001|| id:ebi-a-GCST90017009	MR Egger	8	-0.626747	0.708617	0.410484	0.534327	0.133236	2.14286
ebi-a-GCST90017009	finn-b-M13_OSTEOPOROSIS	Osteoporosis || id:finn-b-M13_OSTEOPOROSIS	genus Family XIII UCG001genus Family XIII UCG001|| id:ebi-a-GCST90017009	Weighted median	8	-0.0728126	0.225316	0.746576	0.929775	0.59784	1.44601
ebi-a-GCST90017009	finn-b-M13_OSTEOPOROSIS	Osteoporosis || id:finn-b-M13_OSTEOPOROSIS	genus Family XIII UCG001genus Family XIII UCG001|| id:ebi-a-GCST90017009	Weighted mode	8	0.064655	0.292794	0.831535	1.06679	0.600964	1.8937
ebi-a-GCST90017010	finn-b-M13_OSTEOPOROSIS	Osteoporosis || id:finn-b-M13_OSTEOPOROSIS	genus Flavonifractorgenus Flavonifractor|| id:ebi-a-GCST90017010	Inverse variance weighted	5	0.032984	0.177271	0.852393	1.03353	0.730178	1.46292
ebi-a-GCST90017010	finn-b-M13_OSTEOPOROSIS	Osteoporosis || id:finn-b-M13_OSTEOPOROSIS	genus Flavonifractorgenus Flavonifractor|| id:ebi-a-GCST90017010	MR Egger	5	-0.389754	0.708429	0.620519	0.677224	0.168929	2.71493
ebi-a-GCST90017010	finn-b-M13_OSTEOPOROSIS	Osteoporosis || id:finn-b-M13_OSTEOPOROSIS	genus Flavonifractorgenus Flavonifractor|| id:ebi-a-GCST90017010	Weighted median	5	0.0555288	0.224239	0.804419	1.0571	0.681146	1.64056
ebi-a-GCST90017010	finn-b-M13_OSTEOPOROSIS	Osteoporosis || id:finn-b-M13_OSTEOPOROSIS	genus Flavonifractorgenus Flavonifractor|| id:ebi-a-GCST90017010	Weighted mode	5	-0.0807182	0.296754	0.799082	0.922454	0.515635	1.65024
ebi-a-GCST90017011	finn-b-M13_OSTEOPOROSIS	Osteoporosis || id:finn-b-M13_OSTEOPOROSIS	genus Fusicatenibactergenus Fusicatenibacter|| id:ebi-a-GCST90017011	Inverse variance weighted	18	0.21916	0.123038	0.0748731	1.24503	0.978246	1.58457
ebi-a-GCST90017011	finn-b-M13_OSTEOPOROSIS	Osteoporosis || id:finn-b-M13_OSTEOPOROSIS	genus Fusicatenibactergenus Fusicatenibacter|| id:ebi-a-GCST90017011	MR Egger	18	0.683452	0.461236	0.157824	1.9807	0.802061	4.89138
ebi-a-GCST90017011	finn-b-M13_OSTEOPOROSIS	Osteoporosis || id:finn-b-M13_OSTEOPOROSIS	genus Fusicatenibactergenus Fusicatenibacter|| id:ebi-a-GCST90017011	Weighted median	18	0.286989	0.162667	0.077686	1.33241	0.968663	1.83275
ebi-a-GCST90017011	finn-b-M13_OSTEOPOROSIS	Osteoporosis || id:finn-b-M13_OSTEOPOROSIS	genus Fusicatenibactergenus Fusicatenibacter|| id:ebi-a-GCST90017011	Weighted mode	18	0.321935	0.282741	0.270653	1.37979	0.792758	2.40153
ebi-a-GCST90017012	finn-b-M13_OSTEOPOROSIS	Osteoporosis || id:finn-b-M13_OSTEOPOROSIS	genus Gordonibactergenus Gordonibacter|| id:ebi-a-GCST90017012	Inverse variance weighted	10	-0.0587245	0.0860067	0.49474	0.942967	0.796684	1.11611
ebi-a-GCST90017012	finn-b-M13_OSTEOPOROSIS	Osteoporosis || id:finn-b-M13_OSTEOPOROSIS	genus Gordonibactergenus Gordonibacter|| id:ebi-a-GCST90017012	MR Egger	10	0.427216	0.321196	0.22016	1.53298	0.816827	2.87703
ebi-a-GCST90017012	finn-b-M13_OSTEOPOROSIS	Osteoporosis || id:finn-b-M13_OSTEOPOROSIS	genus Gordonibactergenus Gordonibacter|| id:ebi-a-GCST90017012	Weighted median	10	-0.0181083	0.108161	0.86704	0.982055	0.794451	1.21396
ebi-a-GCST90017012	finn-b-M13_OSTEOPOROSIS	Osteoporosis || id:finn-b-M13_OSTEOPOROSIS	genus Gordonibactergenus Gordonibacter|| id:ebi-a-GCST90017012	Weighted mode	10	-0.0143265	0.171624	0.935301	0.985776	0.704188	1.37996
ebi-a-GCST90017013	finn-b-M13_OSTEOPOROSIS	Osteoporosis || id:finn-b-M13_OSTEOPOROSIS	genus Haemophilusgenus Haemophilus|| id:ebi-a-GCST90017013	Inverse variance weighted	9	0.021389	0.10745	0.842216	1.02162	0.82761	1.26111
ebi-a-GCST90017013	finn-b-M13_OSTEOPOROSIS	Osteoporosis || id:finn-b-M13_OSTEOPOROSIS	genus Haemophilusgenus Haemophilus|| id:ebi-a-GCST90017013	MR Egger	9	-0.109319	0.24054	0.663245	0.896444	0.559463	1.4364
ebi-a-GCST90017013	finn-b-M13_OSTEOPOROSIS	Osteoporosis || id:finn-b-M13_OSTEOPOROSIS	genus Haemophilusgenus Haemophilus|| id:ebi-a-GCST90017013	Weighted median	9	0.109162	0.140357	0.436721	1.11534	0.847098	1.46853
ebi-a-GCST90017013	finn-b-M13_OSTEOPOROSIS	Osteoporosis || id:finn-b-M13_OSTEOPOROSIS	genus Haemophilusgenus Haemophilus|| id:ebi-a-GCST90017013	Weighted mode	9	0.141702	0.213553	0.525636	1.15223	0.75816	1.75114
ebi-a-GCST90017014	finn-b-M13_OSTEOPOROSIS	Osteoporosis || id:finn-b-M13_OSTEOPOROSIS	genus Holdemanellagenus Holdemanella|| id:ebi-a-GCST90017014	Inverse variance weighted	11	-0.103946	0.0928633	0.262994	0.901274	0.751294	1.08119
ebi-a-GCST90017014	finn-b-M13_OSTEOPOROSIS	Osteoporosis || id:finn-b-M13_OSTEOPOROSIS	genus Holdemanellagenus Holdemanella|| id:ebi-a-GCST90017014	MR Egger	11	0.0231165	0.265794	0.932598	1.02339	0.607842	1.72301
ebi-a-GCST90017014	finn-b-M13_OSTEOPOROSIS	Osteoporosis || id:finn-b-M13_OSTEOPOROSIS	genus Holdemanellagenus Holdemanella|| id:ebi-a-GCST90017014	Weighted median	11	-0.00483837	0.128362	0.969932	0.995173	0.773811	1.27986
ebi-a-GCST90017014	finn-b-M13_OSTEOPOROSIS	Osteoporosis || id:finn-b-M13_OSTEOPOROSIS	genus Holdemanellagenus Holdemanella|| id:ebi-a-GCST90017014	Weighted mode	11	0.0591522	0.177957	0.746453	1.06094	0.748531	1.50373
ebi-a-GCST90017015	finn-b-M13_OSTEOPOROSIS	Osteoporosis || id:finn-b-M13_OSTEOPOROSIS	genus Holdemaniagenus Holdemania|| id:ebi-a-GCST90017015	Inverse variance weighted	14	0.0418911	0.0994152	0.673481	1.04278	0.858162	1.26712
ebi-a-GCST90017015	finn-b-M13_OSTEOPOROSIS	Osteoporosis || id:finn-b-M13_OSTEOPOROSIS	genus Holdemaniagenus Holdemania|| id:ebi-a-GCST90017015	MR Egger	14	-0.0476022	0.292315	0.87335	0.953513	0.537654	1.69103
ebi-a-GCST90017015	finn-b-M13_OSTEOPOROSIS	Osteoporosis || id:finn-b-M13_OSTEOPOROSIS	genus Holdemaniagenus Holdemania|| id:ebi-a-GCST90017015	Weighted median	14	-0.0344759	0.133369	0.796021	0.966112	0.743877	1.25474
ebi-a-GCST90017015	finn-b-M13_OSTEOPOROSIS	Osteoporosis || id:finn-b-M13_OSTEOPOROSIS	genus Holdemaniagenus Holdemania|| id:ebi-a-GCST90017015	Weighted mode	14	-0.14045	0.229871	0.551737	0.868967	0.553774	1.36356
ebi-a-GCST90017016	finn-b-M13_OSTEOPOROSIS	Osteoporosis || id:finn-b-M13_OSTEOPOROSIS	genus Howardellagenus Howardella|| id:ebi-a-GCST90017016	Inverse variance weighted	9	0.121428	0.0752774	0.10673	1.12911	0.974222	1.30862
ebi-a-GCST90017016	finn-b-M13_OSTEOPOROSIS	Osteoporosis || id:finn-b-M13_OSTEOPOROSIS	genus Howardellagenus Howardella|| id:ebi-a-GCST90017016	MR Egger	9	0.516601	0.299635	0.128349	1.67632	0.931756	3.01586
ebi-a-GCST90017016	finn-b-M13_OSTEOPOROSIS	Osteoporosis || id:finn-b-M13_OSTEOPOROSIS	genus Howardellagenus Howardella|| id:ebi-a-GCST90017016	Weighted median	9	0.176004	0.103095	0.0877829	1.19244	0.974275	1.45946
ebi-a-GCST90017016	finn-b-M13_OSTEOPOROSIS	Osteoporosis || id:finn-b-M13_OSTEOPOROSIS	genus Howardellagenus Howardella|| id:ebi-a-GCST90017016	Weighted mode	9	0.219165	0.137357	0.149249	1.24504	0.951177	1.62968
ebi-a-GCST90017017	finn-b-M13_OSTEOPOROSIS	Osteoporosis || id:finn-b-M13_OSTEOPOROSIS	genus Hungatellagenus Hungatella|| id:ebi-a-GCST90017017	Inverse variance weighted	5	-0.0238497	0.176591	0.892568	0.976433	0.690756	1.38026
ebi-a-GCST90017017	finn-b-M13_OSTEOPOROSIS	Osteoporosis || id:finn-b-M13_OSTEOPOROSIS	genus Hungatellagenus Hungatella|| id:ebi-a-GCST90017017	MR Egger	5	-1.17937	1.0354	0.337402	0.307474	0.0404074	2.33967
ebi-a-GCST90017017	finn-b-M13_OSTEOPOROSIS	Osteoporosis || id:finn-b-M13_OSTEOPOROSIS	genus Hungatellagenus Hungatella|| id:ebi-a-GCST90017017	Weighted median	5	-0.0303709	0.161032	0.850405	0.970086	0.707517	1.3301
ebi-a-GCST90017017	finn-b-M13_OSTEOPOROSIS	Osteoporosis || id:finn-b-M13_OSTEOPOROSIS	genus Hungatellagenus Hungatella|| id:ebi-a-GCST90017017	Weighted mode	5	-0.307204	0.294011	0.355065	0.735501	0.413348	1.30873
ebi-a-GCST90017018	finn-b-M13_OSTEOPOROSIS	Osteoporosis || id:finn-b-M13_OSTEOPOROSIS	genus Intestinibactergenus Intestinibacter|| id:ebi-a-GCST90017018	Inverse variance weighted	15	0.0519358	0.135658	0.701835	1.05331	0.807386	1.37414
ebi-a-GCST90017018	finn-b-M13_OSTEOPOROSIS	Osteoporosis || id:finn-b-M13_OSTEOPOROSIS	genus Intestinibactergenus Intestinibacter|| id:ebi-a-GCST90017018	MR Egger	15	0.395383	0.448373	0.393888	1.48495	0.616666	3.57582
ebi-a-GCST90017018	finn-b-M13_OSTEOPOROSIS	Osteoporosis || id:finn-b-M13_OSTEOPOROSIS	genus Intestinibactergenus Intestinibacter|| id:ebi-a-GCST90017018	Weighted median	15	-0.0108343	0.16508	0.947672	0.989224	0.715774	1.36714
ebi-a-GCST90017018	finn-b-M13_OSTEOPOROSIS	Osteoporosis || id:finn-b-M13_OSTEOPOROSIS	genus Intestinibactergenus Intestinibacter|| id:ebi-a-GCST90017018	Weighted mode	15	-0.0794504	0.288786	0.787244	0.923624	0.524415	1.62673
ebi-a-GCST90017019	finn-b-M13_OSTEOPOROSIS	Osteoporosis || id:finn-b-M13_OSTEOPOROSIS	genus Intestinimonasgenus Intestinimonas|| id:ebi-a-GCST90017019	Inverse variance weighted	16	0.182985	0.104206	0.0790893	1.2008	0.978966	1.47289
ebi-a-GCST90017019	finn-b-M13_OSTEOPOROSIS	Osteoporosis || id:finn-b-M13_OSTEOPOROSIS	genus Intestinimonasgenus Intestinimonas|| id:ebi-a-GCST90017019	MR Egger	16	0.252544	0.288743	0.396529	1.2873	0.730964	2.26705
ebi-a-GCST90017019	finn-b-M13_OSTEOPOROSIS	Osteoporosis || id:finn-b-M13_OSTEOPOROSIS	genus Intestinimonasgenus Intestinimonas|| id:ebi-a-GCST90017019	Weighted median	16	0.239167	0.140963	0.0897584	1.27019	0.963561	1.6744
ebi-a-GCST90017019	finn-b-M13_OSTEOPOROSIS	Osteoporosis || id:finn-b-M13_OSTEOPOROSIS	genus Intestinimonasgenus Intestinimonas|| id:ebi-a-GCST90017019	Weighted mode	16	0.2351	0.220058	0.302254	1.26504	0.821836	1.94724
ebi-a-GCST90017020	finn-b-M13_OSTEOPOROSIS	Osteoporosis || id:finn-b-M13_OSTEOPOROSIS	genus Lachnoclostridiumgenus Lachnoclostridium|| id:ebi-a-GCST90017020	Inverse variance weighted	13	0.0503005	0.169958	0.767262	1.05159	0.753658	1.46729
ebi-a-GCST90017020	finn-b-M13_OSTEOPOROSIS	Osteoporosis || id:finn-b-M13_OSTEOPOROSIS	genus Lachnoclostridiumgenus Lachnoclostridium|| id:ebi-a-GCST90017020	MR Egger	13	-0.188985	0.598134	0.757948	0.827799	0.25632	2.67341
ebi-a-GCST90017020	finn-b-M13_OSTEOPOROSIS	Osteoporosis || id:finn-b-M13_OSTEOPOROSIS	genus Lachnoclostridiumgenus Lachnoclostridium|| id:ebi-a-GCST90017020	Weighted median	13	-0.0927044	0.202236	0.646667	0.911463	0.613186	1.35483
ebi-a-GCST90017020	finn-b-M13_OSTEOPOROSIS	Osteoporosis || id:finn-b-M13_OSTEOPOROSIS	genus Lachnoclostridiumgenus Lachnoclostridium|| id:ebi-a-GCST90017020	Weighted mode	13	-0.31257	0.339627	0.37553	0.731565	0.375972	1.42347
ebi-a-GCST90017021	finn-b-M13_OSTEOPOROSIS	Osteoporosis || id:finn-b-M13_OSTEOPOROSIS	genus Lachnospiraceae FCS020 groupgenus Lachnospiraceae FCS020 group|| id:ebi-a-GCST90017021	Inverse variance weighted	12	0.0705452	0.125707	0.574671	1.07309	0.838751	1.37291
ebi-a-GCST90017021	finn-b-M13_OSTEOPOROSIS	Osteoporosis || id:finn-b-M13_OSTEOPOROSIS	genus Lachnospiraceae FCS020 groupgenus Lachnospiraceae FCS020 group|| id:ebi-a-GCST90017021	MR Egger	12	0.308392	0.335045	0.379007	1.36123	0.705889	2.625
ebi-a-GCST90017021	finn-b-M13_OSTEOPOROSIS	Osteoporosis || id:finn-b-M13_OSTEOPOROSIS	genus Lachnospiraceae FCS020 groupgenus Lachnospiraceae FCS020 group|| id:ebi-a-GCST90017021	Weighted median	12	0.0724865	0.163307	0.657139	1.07518	0.780676	1.48078
ebi-a-GCST90017021	finn-b-M13_OSTEOPOROSIS	Osteoporosis || id:finn-b-M13_OSTEOPOROSIS	genus Lachnospiraceae FCS020 groupgenus Lachnospiraceae FCS020 group|| id:ebi-a-GCST90017021	Weighted mode	12	0.0692623	0.26648	0.79973	1.07172	0.635693	1.80681
ebi-a-GCST90017022	finn-b-M13_OSTEOPOROSIS	Osteoporosis || id:finn-b-M13_OSTEOPOROSIS	genus Lachnospiraceae NC2004 groupgenus Lachnospiraceae NC2004 group|| id:ebi-a-GCST90017022	Inverse variance weighted	9	-0.0608297	0.103045	0.554977	0.940983	0.768897	1.15159
ebi-a-GCST90017022	finn-b-M13_OSTEOPOROSIS	Osteoporosis || id:finn-b-M13_OSTEOPOROSIS	genus Lachnospiraceae NC2004 groupgenus Lachnospiraceae NC2004 group|| id:ebi-a-GCST90017022	MR Egger	9	-0.0169717	0.418901	0.968814	0.983172	0.432567	2.23463
ebi-a-GCST90017022	finn-b-M13_OSTEOPOROSIS	Osteoporosis || id:finn-b-M13_OSTEOPOROSIS	genus Lachnospiraceae NC2004 groupgenus Lachnospiraceae NC2004 group|| id:ebi-a-GCST90017022	Weighted median	9	-0.00512857	0.129831	0.96849	0.994885	0.771362	1.28318
ebi-a-GCST90017022	finn-b-M13_OSTEOPOROSIS	Osteoporosis || id:finn-b-M13_OSTEOPOROSIS	genus Lachnospiraceae NC2004 groupgenus Lachnospiraceae NC2004 group|| id:ebi-a-GCST90017022	Weighted mode	9	0.041498	0.18841	0.831191	1.04237	0.720517	1.508
ebi-a-GCST90017023	finn-b-M13_OSTEOPOROSIS	Osteoporosis || id:finn-b-M13_OSTEOPOROSIS	genus Lachnospiraceae ND3007 groupgenus Lachnospiraceae ND3007 group|| id:ebi-a-GCST90017023	Inverse variance weighted	3	0.300356	0.292398	0.304318	1.35034	0.761288	2.39517
ebi-a-GCST90017023	finn-b-M13_OSTEOPOROSIS	Osteoporosis || id:finn-b-M13_OSTEOPOROSIS	genus Lachnospiraceae ND3007 groupgenus Lachnospiraceae ND3007 group|| id:ebi-a-GCST90017023	MR Egger	3	1.52559	4.92028	0.808592	4.59787	0.00029808	70922.2
ebi-a-GCST90017023	finn-b-M13_OSTEOPOROSIS	Osteoporosis || id:finn-b-M13_OSTEOPOROSIS	genus Lachnospiraceae ND3007 groupgenus Lachnospiraceae ND3007 group|| id:ebi-a-GCST90017023	Weighted median	3	0.353872	0.365081	0.332397	1.42457	0.696501	2.91372
ebi-a-GCST90017023	finn-b-M13_OSTEOPOROSIS	Osteoporosis || id:finn-b-M13_OSTEOPOROSIS	genus Lachnospiraceae ND3007 groupgenus Lachnospiraceae ND3007 group|| id:ebi-a-GCST90017023	Weighted mode	3	0.401004	0.377165	0.399079	1.49332	0.713025	3.12754
ebi-a-GCST90017024	finn-b-M13_OSTEOPOROSIS	Osteoporosis || id:finn-b-M13_OSTEOPOROSIS	genus Lachnospiraceae NK4A136 groupgenus Lachnospiraceae NK4A136 group|| id:ebi-a-GCST90017024	Inverse variance weighted	15	-0.148723	0.130388	0.254028	0.861808	0.667455	1.11275
ebi-a-GCST90017024	finn-b-M13_OSTEOPOROSIS	Osteoporosis || id:finn-b-M13_OSTEOPOROSIS	genus Lachnospiraceae NK4A136 groupgenus Lachnospiraceae NK4A136 group|| id:ebi-a-GCST90017024	MR Egger	15	-0.288608	0.266487	0.298482	0.749306	0.444448	1.26327
ebi-a-GCST90017024	finn-b-M13_OSTEOPOROSIS	Osteoporosis || id:finn-b-M13_OSTEOPOROSIS	genus Lachnospiraceae NK4A136 groupgenus Lachnospiraceae NK4A136 group|| id:ebi-a-GCST90017024	Weighted median	15	-0.140167	0.16633	0.399395	0.869213	0.627398	1.20423
ebi-a-GCST90017024	finn-b-M13_OSTEOPOROSIS	Osteoporosis || id:finn-b-M13_OSTEOPOROSIS	genus Lachnospiraceae NK4A136 groupgenus Lachnospiraceae NK4A136 group|| id:ebi-a-GCST90017024	Weighted mode	15	-0.14411	0.172559	0.417666	0.865792	0.617346	1.21422
ebi-a-GCST90017025	finn-b-M13_OSTEOPOROSIS	Osteoporosis || id:finn-b-M13_OSTEOPOROSIS	genus Lachnospiraceae UCG001genus Lachnospiraceae UCG001|| id:ebi-a-GCST90017025	Inverse variance weighted	12	0.085755	0.128809	0.50557	1.08954	0.846444	1.40245
ebi-a-GCST90017025	finn-b-M13_OSTEOPOROSIS	Osteoporosis || id:finn-b-M13_OSTEOPOROSIS	genus Lachnospiraceae UCG001genus Lachnospiraceae UCG001|| id:ebi-a-GCST90017025	MR Egger	12	0.383244	0.550872	0.502461	1.46704	0.498344	4.3187
ebi-a-GCST90017025	finn-b-M13_OSTEOPOROSIS	Osteoporosis || id:finn-b-M13_OSTEOPOROSIS	genus Lachnospiraceae UCG001genus Lachnospiraceae UCG001|| id:ebi-a-GCST90017025	Weighted median	12	0.024479	0.155239	0.874704	1.02478	0.755943	1.38923
ebi-a-GCST90017025	finn-b-M13_OSTEOPOROSIS	Osteoporosis || id:finn-b-M13_OSTEOPOROSIS	genus Lachnospiraceae UCG001genus Lachnospiraceae UCG001|| id:ebi-a-GCST90017025	Weighted mode	12	-0.0584479	0.239688	0.811835	0.943227	0.589644	1.50884
ebi-a-GCST90017026	finn-b-M13_OSTEOPOROSIS	Osteoporosis || id:finn-b-M13_OSTEOPOROSIS	genus Lachnospiraceae UCG004genus Lachnospiraceae UCG004|| id:ebi-a-GCST90017026	Inverse variance weighted	12	-0.0214949	0.139885	0.877877	0.978734	0.744034	1.28747
ebi-a-GCST90017026	finn-b-M13_OSTEOPOROSIS	Osteoporosis || id:finn-b-M13_OSTEOPOROSIS	genus Lachnospiraceae UCG004genus Lachnospiraceae UCG004|| id:ebi-a-GCST90017026	MR Egger	12	-0.281538	0.582179	0.639089	0.754622	0.241085	2.36206
ebi-a-GCST90017026	finn-b-M13_OSTEOPOROSIS	Osteoporosis || id:finn-b-M13_OSTEOPOROSIS	genus Lachnospiraceae UCG004genus Lachnospiraceae UCG004|| id:ebi-a-GCST90017026	Weighted median	12	-0.0401932	0.191166	0.83347	0.960604	0.660421	1.39723
ebi-a-GCST90017026	finn-b-M13_OSTEOPOROSIS	Osteoporosis || id:finn-b-M13_OSTEOPOROSIS	genus Lachnospiraceae UCG004genus Lachnospiraceae UCG004|| id:ebi-a-GCST90017026	Weighted mode	12	0.0379585	0.37898	0.92202	1.03869	0.494187	2.18313
ebi-a-GCST90017027	finn-b-M13_OSTEOPOROSIS	Osteoporosis || id:finn-b-M13_OSTEOPOROSIS	genus Lachnospiraceae UCG008genus Lachnospiraceae UCG008|| id:ebi-a-GCST90017027	Inverse variance weighted	10	0.16926	0.107491	0.11534	1.18443	0.959423	1.4622
ebi-a-GCST90017027	finn-b-M13_OSTEOPOROSIS	Osteoporosis || id:finn-b-M13_OSTEOPOROSIS	genus Lachnospiraceae UCG008genus Lachnospiraceae UCG008|| id:ebi-a-GCST90017027	MR Egger	10	0.28747	0.577889	0.632255	1.33305	0.429475	4.13767
ebi-a-GCST90017027	finn-b-M13_OSTEOPOROSIS	Osteoporosis || id:finn-b-M13_OSTEOPOROSIS	genus Lachnospiraceae UCG008genus Lachnospiraceae UCG008|| id:ebi-a-GCST90017027	Weighted median	10	0.118762	0.136884	0.385609	1.1261	0.861111	1.47264
ebi-a-GCST90017027	finn-b-M13_OSTEOPOROSIS	Osteoporosis || id:finn-b-M13_OSTEOPOROSIS	genus Lachnospiraceae UCG008genus Lachnospiraceae UCG008|| id:ebi-a-GCST90017027	Weighted mode	10	0.0315748	0.216388	0.887202	1.03208	0.675335	1.57727
ebi-a-GCST90017028	finn-b-M13_OSTEOPOROSIS	Osteoporosis || id:finn-b-M13_OSTEOPOROSIS	genus Lachnospiraceae UCG010genus Lachnospiraceae UCG010|| id:ebi-a-GCST90017028	Inverse variance weighted	10	-0.0231226	0.173914	0.89423	0.977143	0.694895	1.37403
ebi-a-GCST90017028	finn-b-M13_OSTEOPOROSIS	Osteoporosis || id:finn-b-M13_OSTEOPOROSIS	genus Lachnospiraceae UCG010genus Lachnospiraceae UCG010|| id:ebi-a-GCST90017028	MR Egger	10	-0.784457	0.487259	0.146077	0.456368	0.175611	1.18598
ebi-a-GCST90017028	finn-b-M13_OSTEOPOROSIS	Osteoporosis || id:finn-b-M13_OSTEOPOROSIS	genus Lachnospiraceae UCG010genus Lachnospiraceae UCG010|| id:ebi-a-GCST90017028	Weighted median	10	-0.0439616	0.20466	0.829921	0.956991	0.640763	1.42928
ebi-a-GCST90017028	finn-b-M13_OSTEOPOROSIS	Osteoporosis || id:finn-b-M13_OSTEOPOROSIS	genus Lachnospiraceae UCG010genus Lachnospiraceae UCG010|| id:ebi-a-GCST90017028	Weighted mode	10	-0.0909998	0.373585	0.813013	0.913018	0.439013	1.89881
ebi-a-GCST90017030	finn-b-M13_OSTEOPOROSIS	Osteoporosis || id:finn-b-M13_OSTEOPOROSIS	genus Lactobacillusgenus Lactobacillus|| id:ebi-a-GCST90017030	Inverse variance weighted	8	0.0802218	0.0994629	0.419926	1.08353	0.891611	1.31675
ebi-a-GCST90017030	finn-b-M13_OSTEOPOROSIS	Osteoporosis || id:finn-b-M13_OSTEOPOROSIS	genus Lactobacillusgenus Lactobacillus|| id:ebi-a-GCST90017030	MR Egger	8	0.289713	0.255517	0.300127	1.33604	0.809693	2.20456
ebi-a-GCST90017030	finn-b-M13_OSTEOPOROSIS	Osteoporosis || id:finn-b-M13_OSTEOPOROSIS	genus Lactobacillusgenus Lactobacillus|| id:ebi-a-GCST90017030	Weighted median	8	0.0776719	0.127846	0.543492	1.08077	0.841216	1.38854
ebi-a-GCST90017030	finn-b-M13_OSTEOPOROSIS	Osteoporosis || id:finn-b-M13_OSTEOPOROSIS	genus Lactobacillusgenus Lactobacillus|| id:ebi-a-GCST90017030	Weighted mode	8	0.0763918	0.176828	0.678727	1.07939	0.763234	1.52649
ebi-a-GCST90017031	finn-b-M13_OSTEOPOROSIS	Osteoporosis || id:finn-b-M13_OSTEOPOROSIS	genus Lactococcusgenus Lactococcus|| id:ebi-a-GCST90017031	Inverse variance weighted	9	0.121094	0.0853212	0.155819	1.12873	0.954913	1.33419
ebi-a-GCST90017031	finn-b-M13_OSTEOPOROSIS	Osteoporosis || id:finn-b-M13_OSTEOPOROSIS	genus Lactococcusgenus Lactococcus|| id:ebi-a-GCST90017031	MR Egger	9	0.721816	0.383581	0.101899	2.05817	0.970442	4.36507
ebi-a-GCST90017031	finn-b-M13_OSTEOPOROSIS	Osteoporosis || id:finn-b-M13_OSTEOPOROSIS	genus Lactococcusgenus Lactococcus|| id:ebi-a-GCST90017031	Weighted median	9	0.159457	0.115703	0.168153	1.17287	0.934896	1.47143
ebi-a-GCST90017031	finn-b-M13_OSTEOPOROSIS	Osteoporosis || id:finn-b-M13_OSTEOPOROSIS	genus Lactococcusgenus Lactococcus|| id:ebi-a-GCST90017031	Weighted mode	9	0.139104	0.158878	0.4068	1.14924	0.841729	1.5691
ebi-a-GCST90017032	finn-b-M13_OSTEOPOROSIS	Osteoporosis || id:finn-b-M13_OSTEOPOROSIS	genus Marvinbryantiagenus Marvinbryantia|| id:ebi-a-GCST90017032	Inverse variance weighted	10	-0.0867797	0.140289	0.536195	0.916879	0.696459	1.20706
ebi-a-GCST90017032	finn-b-M13_OSTEOPOROSIS	Osteoporosis || id:finn-b-M13_OSTEOPOROSIS	genus Marvinbryantiagenus Marvinbryantia|| id:ebi-a-GCST90017032	MR Egger	10	0.0664049	0.549486	0.906791	1.06866	0.364005	3.13741
ebi-a-GCST90017032	finn-b-M13_OSTEOPOROSIS	Osteoporosis || id:finn-b-M13_OSTEOPOROSIS	genus Marvinbryantiagenus Marvinbryantia|| id:ebi-a-GCST90017032	Weighted median	10	-0.0425169	0.183637	0.816905	0.958374	0.668683	1.37357
ebi-a-GCST90017032	finn-b-M13_OSTEOPOROSIS	Osteoporosis || id:finn-b-M13_OSTEOPOROSIS	genus Marvinbryantiagenus Marvinbryantia|| id:ebi-a-GCST90017032	Weighted mode	10	0.131639	0.315283	0.686079	1.1407	0.614887	2.11614
ebi-a-GCST90017033	finn-b-M13_OSTEOPOROSIS	Osteoporosis || id:finn-b-M13_OSTEOPOROSIS	genus Methanobrevibactergenus Methanobrevibacter|| id:ebi-a-GCST90017033	Inverse variance weighted (multiplicative random effects)	6	-0.0650769	0.171823	0.704877	0.936995	0.669082	1.31219
ebi-a-GCST90017033	finn-b-M13_OSTEOPOROSIS	Osteoporosis || id:finn-b-M13_OSTEOPOROSIS	genus Methanobrevibactergenus Methanobrevibacter|| id:ebi-a-GCST90017033	MR Egger	6	-0.815325	0.60795	0.250974	0.442495	0.134404	1.45682
ebi-a-GCST90017033	finn-b-M13_OSTEOPOROSIS	Osteoporosis || id:finn-b-M13_OSTEOPOROSIS	genus Methanobrevibactergenus Methanobrevibacter|| id:ebi-a-GCST90017033	Weighted median	6	0.00946329	0.156516	0.951788	1.00951	0.742815	1.37195
ebi-a-GCST90017033	finn-b-M13_OSTEOPOROSIS	Osteoporosis || id:finn-b-M13_OSTEOPOROSIS	genus Methanobrevibactergenus Methanobrevibacter|| id:ebi-a-GCST90017033	Weighted mode	6	0.108801	0.270735	0.704379	1.11494	0.655839	1.89542
ebi-a-GCST90017034	finn-b-M13_OSTEOPOROSIS	Osteoporosis || id:finn-b-M13_OSTEOPOROSIS	genus Odoribactergenus Odoribacter|| id:ebi-a-GCST90017034	Inverse variance weighted	7	0.0539365	0.184223	0.769692	1.05542	0.735547	1.51439
ebi-a-GCST90017034	finn-b-M13_OSTEOPOROSIS	Osteoporosis || id:finn-b-M13_OSTEOPOROSIS	genus Odoribactergenus Odoribacter|| id:ebi-a-GCST90017034	MR Egger	7	0.689934	0.554806	0.268787	1.99358	0.672007	5.91419
ebi-a-GCST90017034	finn-b-M13_OSTEOPOROSIS	Osteoporosis || id:finn-b-M13_OSTEOPOROSIS	genus Odoribactergenus Odoribacter|| id:ebi-a-GCST90017034	Weighted median	7	-0.00920053	0.244372	0.969967	0.990842	0.613748	1.59962
ebi-a-GCST90017034	finn-b-M13_OSTEOPOROSIS	Osteoporosis || id:finn-b-M13_OSTEOPOROSIS	genus Odoribactergenus Odoribacter|| id:ebi-a-GCST90017034	Weighted mode	7	-0.0183785	0.343312	0.959045	0.981789	0.500939	1.92421
ebi-a-GCST90017035	finn-b-M13_OSTEOPOROSIS	Osteoporosis || id:finn-b-M13_OSTEOPOROSIS	genus Olsenellagenus Olsenella|| id:ebi-a-GCST90017035	Inverse variance weighted	10	0.0160074	0.0732642	0.827048	1.01614	0.880214	1.17305
ebi-a-GCST90017035	finn-b-M13_OSTEOPOROSIS	Osteoporosis || id:finn-b-M13_OSTEOPOROSIS	genus Olsenellagenus Olsenella|| id:ebi-a-GCST90017035	MR Egger	10	0.154901	0.234591	0.527609	1.16754	0.7372	1.8491
ebi-a-GCST90017035	finn-b-M13_OSTEOPOROSIS	Osteoporosis || id:finn-b-M13_OSTEOPOROSIS	genus Olsenellagenus Olsenella|| id:ebi-a-GCST90017035	Weighted median	10	0.0268321	0.100022	0.788497	1.0272	0.844331	1.24966
ebi-a-GCST90017035	finn-b-M13_OSTEOPOROSIS	Osteoporosis || id:finn-b-M13_OSTEOPOROSIS	genus Olsenellagenus Olsenella|| id:ebi-a-GCST90017035	Weighted mode	10	0.0265519	0.129107	0.841635	1.02691	0.797321	1.3226
ebi-a-GCST90017036	finn-b-M13_OSTEOPOROSIS	Osteoporosis || id:finn-b-M13_OSTEOPOROSIS	genus Oscillibactergenus Oscillibacter|| id:ebi-a-GCST90017036	Inverse variance weighted	13	-0.120925	0.112558	0.282671	0.8861	0.710675	1.10483
ebi-a-GCST90017036	finn-b-M13_OSTEOPOROSIS	Osteoporosis || id:finn-b-M13_OSTEOPOROSIS	genus Oscillibactergenus Oscillibacter|| id:ebi-a-GCST90017036	MR Egger	13	-0.0277524	0.444521	0.951339	0.972629	0.406971	2.32451
ebi-a-GCST90017036	finn-b-M13_OSTEOPOROSIS	Osteoporosis || id:finn-b-M13_OSTEOPOROSIS	genus Oscillibactergenus Oscillibacter|| id:ebi-a-GCST90017036	Weighted median	13	-0.141745	0.142864	0.321117	0.867843	0.655893	1.14828
ebi-a-GCST90017036	finn-b-M13_OSTEOPOROSIS	Osteoporosis || id:finn-b-M13_OSTEOPOROSIS	genus Oscillibactergenus Oscillibacter|| id:ebi-a-GCST90017036	Weighted mode	13	-0.155882	0.257055	0.555538	0.85566	0.517001	1.41616
ebi-a-GCST90017037	finn-b-M13_OSTEOPOROSIS	Osteoporosis || id:finn-b-M13_OSTEOPOROSIS	genus Oscillospiragenus Oscillospira|| id:ebi-a-GCST90017037	Inverse variance weighted	8	0.0478802	0.136135	0.725056	1.04904	0.803366	1.36986
ebi-a-GCST90017037	finn-b-M13_OSTEOPOROSIS	Osteoporosis || id:finn-b-M13_OSTEOPOROSIS	genus Oscillospiragenus Oscillospira|| id:ebi-a-GCST90017037	MR Egger	8	0.0493854	0.573376	0.934165	1.05063	0.341492	3.23233
ebi-a-GCST90017037	finn-b-M13_OSTEOPOROSIS	Osteoporosis || id:finn-b-M13_OSTEOPOROSIS	genus Oscillospiragenus Oscillospira|| id:ebi-a-GCST90017037	Weighted median	8	-0.0690183	0.168319	0.681773	0.93331	0.671042	1.29808
ebi-a-GCST90017037	finn-b-M13_OSTEOPOROSIS	Osteoporosis || id:finn-b-M13_OSTEOPOROSIS	genus Oscillospiragenus Oscillospira|| id:ebi-a-GCST90017037	Weighted mode	8	-0.0735864	0.245964	0.773493	0.929056	0.573685	1.50456
ebi-a-GCST90017038	finn-b-M13_OSTEOPOROSIS	Osteoporosis || id:finn-b-M13_OSTEOPOROSIS	genus Oxalobactergenus Oxalobacter|| id:ebi-a-GCST90017038	Inverse variance weighted	11	-0.0686707	0.0843797	0.415742	0.933634	0.791318	1.10154
ebi-a-GCST90017038	finn-b-M13_OSTEOPOROSIS	Osteoporosis || id:finn-b-M13_OSTEOPOROSIS	genus Oxalobactergenus Oxalobacter|| id:ebi-a-GCST90017038	MR Egger	11	-0.693005	0.3593	0.0858419	0.500071	0.24728	1.01128
ebi-a-GCST90017038	finn-b-M13_OSTEOPOROSIS	Osteoporosis || id:finn-b-M13_OSTEOPOROSIS	genus Oxalobactergenus Oxalobacter|| id:ebi-a-GCST90017038	Weighted median	11	-0.00562511	0.105053	0.957297	0.994391	0.809345	1.22174
ebi-a-GCST90017038	finn-b-M13_OSTEOPOROSIS	Osteoporosis || id:finn-b-M13_OSTEOPOROSIS	genus Oxalobactergenus Oxalobacter|| id:ebi-a-GCST90017038	Weighted mode	11	0.0481641	0.168311	0.780595	1.04934	0.754481	1.45944
ebi-a-GCST90017039	finn-b-M13_OSTEOPOROSIS	Osteoporosis || id:finn-b-M13_OSTEOPOROSIS	genus Parabacteroidesgenus Parabacteroides|| id:ebi-a-GCST90017039	Inverse variance weighted	5	-0.155345	0.214347	0.468613	0.856119	0.562443	1.30314
ebi-a-GCST90017039	finn-b-M13_OSTEOPOROSIS	Osteoporosis || id:finn-b-M13_OSTEOPOROSIS	genus Parabacteroidesgenus Parabacteroides|| id:ebi-a-GCST90017039	MR Egger	5	0.235546	1.3338	0.871073	1.2656	0.0926707	17.2842
ebi-a-GCST90017039	finn-b-M13_OSTEOPOROSIS	Osteoporosis || id:finn-b-M13_OSTEOPOROSIS	genus Parabacteroidesgenus Parabacteroides|| id:ebi-a-GCST90017039	Weighted median	5	-0.295491	0.27351	0.27998	0.744166	0.435365	1.272
ebi-a-GCST90017039	finn-b-M13_OSTEOPOROSIS	Osteoporosis || id:finn-b-M13_OSTEOPOROSIS	genus Parabacteroidesgenus Parabacteroides|| id:ebi-a-GCST90017039	Weighted mode	5	-0.330953	0.347084	0.39432	0.718239	0.363769	1.41812
ebi-a-GCST90017040	finn-b-M13_OSTEOPOROSIS	Osteoporosis || id:finn-b-M13_OSTEOPOROSIS	genus Paraprevotellagenus Paraprevotella|| id:ebi-a-GCST90017040	Inverse variance weighted	13	-0.117511	0.0853435	0.168537	0.889131	0.752177	1.05102
ebi-a-GCST90017040	finn-b-M13_OSTEOPOROSIS	Osteoporosis || id:finn-b-M13_OSTEOPOROSIS	genus Paraprevotellagenus Paraprevotella|| id:ebi-a-GCST90017040	MR Egger	13	0.233113	0.324409	0.487386	1.26252	0.668493	2.38442
ebi-a-GCST90017040	finn-b-M13_OSTEOPOROSIS	Osteoporosis || id:finn-b-M13_OSTEOPOROSIS	genus Paraprevotellagenus Paraprevotella|| id:ebi-a-GCST90017040	Weighted median	13	-0.136387	0.115416	0.237324	0.872505	0.695863	1.09399
ebi-a-GCST90017040	finn-b-M13_OSTEOPOROSIS	Osteoporosis || id:finn-b-M13_OSTEOPOROSIS	genus Paraprevotellagenus Paraprevotella|| id:ebi-a-GCST90017040	Weighted mode	13	-0.154562	0.183254	0.415483	0.85679	0.598254	1.22705
ebi-a-GCST90017041	finn-b-M13_OSTEOPOROSIS	Osteoporosis || id:finn-b-M13_OSTEOPOROSIS	genus Parasutterellagenus Parasutterella|| id:ebi-a-GCST90017041	Inverse variance weighted	14	-0.0734101	0.127407	0.564489	0.92922	0.723882	1.1928
ebi-a-GCST90017041	finn-b-M13_OSTEOPOROSIS	Osteoporosis || id:finn-b-M13_OSTEOPOROSIS	genus Parasutterellagenus Parasutterella|| id:ebi-a-GCST90017041	MR Egger	14	-0.24424	0.363842	0.514756	0.783299	0.383901	1.59822
ebi-a-GCST90017041	finn-b-M13_OSTEOPOROSIS	Osteoporosis || id:finn-b-M13_OSTEOPOROSIS	genus Parasutterellagenus Parasutterella|| id:ebi-a-GCST90017041	Weighted median	14	0.00916899	0.155447	0.952964	1.00921	0.744155	1.36868
ebi-a-GCST90017041	finn-b-M13_OSTEOPOROSIS	Osteoporosis || id:finn-b-M13_OSTEOPOROSIS	genus Parasutterellagenus Parasutterella|| id:ebi-a-GCST90017041	Weighted mode	14	0.140918	0.244148	0.573676	1.15133	0.713472	1.8579
ebi-a-GCST90017042	finn-b-M13_OSTEOPOROSIS	Osteoporosis || id:finn-b-M13_OSTEOPOROSIS	genus Peptococcusgenus Peptococcus|| id:ebi-a-GCST90017042	Inverse variance weighted	12	0.043569	0.0998522	0.662593	1.04453	0.858867	1.27033
ebi-a-GCST90017042	finn-b-M13_OSTEOPOROSIS	Osteoporosis || id:finn-b-M13_OSTEOPOROSIS	genus Peptococcusgenus Peptococcus|| id:ebi-a-GCST90017042	MR Egger	12	-0.487432	0.362977	0.208997	0.614202	0.301536	1.25107
ebi-a-GCST90017042	finn-b-M13_OSTEOPOROSIS	Osteoporosis || id:finn-b-M13_OSTEOPOROSIS	genus Peptococcusgenus Peptococcus|| id:ebi-a-GCST90017042	Weighted median	12	0.0332738	0.112122	0.766646	1.03383	0.829871	1.28793
ebi-a-GCST90017042	finn-b-M13_OSTEOPOROSIS	Osteoporosis || id:finn-b-M13_OSTEOPOROSIS	genus Peptococcusgenus Peptococcus|| id:ebi-a-GCST90017042	Weighted mode	12	0.0205073	0.208058	0.923257	1.02072	0.678897	1.53465
ebi-a-GCST90017043	finn-b-M13_OSTEOPOROSIS	Osteoporosis || id:finn-b-M13_OSTEOPOROSIS	genus Phascolarctobacteriumgenus Phascolarctobacterium|| id:ebi-a-GCST90017043	Inverse variance weighted	7	0.0586055	0.172642	0.734261	1.06036	0.755956	1.48733
ebi-a-GCST90017043	finn-b-M13_OSTEOPOROSIS	Osteoporosis || id:finn-b-M13_OSTEOPOROSIS	genus Phascolarctobacteriumgenus Phascolarctobacterium|| id:ebi-a-GCST90017043	MR Egger	7	1.58141	0.728645	0.0821071	4.86181	1.16564	20.2784
ebi-a-GCST90017043	finn-b-M13_OSTEOPOROSIS	Osteoporosis || id:finn-b-M13_OSTEOPOROSIS	genus Phascolarctobacteriumgenus Phascolarctobacterium|| id:ebi-a-GCST90017043	Weighted median	7	0.051468	0.202549	0.799417	1.05282	0.707846	1.56591
ebi-a-GCST90017043	finn-b-M13_OSTEOPOROSIS	Osteoporosis || id:finn-b-M13_OSTEOPOROSIS	genus Phascolarctobacteriumgenus Phascolarctobacterium|| id:ebi-a-GCST90017043	Weighted mode	7	0.0400672	0.280853	0.891227	1.04088	0.600252	1.80496
ebi-a-GCST90017044	finn-b-M13_OSTEOPOROSIS	Osteoporosis || id:finn-b-M13_OSTEOPOROSIS	genus Prevotella7genus Prevotella7|| id:ebi-a-GCST90017044	Inverse variance weighted	11	-0.0670896	0.0766039	0.38114	0.935111	0.804742	1.0866
ebi-a-GCST90017044	finn-b-M13_OSTEOPOROSIS	Osteoporosis || id:finn-b-M13_OSTEOPOROSIS	genus Prevotella7genus Prevotella7|| id:ebi-a-GCST90017044	MR Egger	11	0.101649	0.463997	0.831481	1.107	0.445844	2.74858
ebi-a-GCST90017044	finn-b-M13_OSTEOPOROSIS	Osteoporosis || id:finn-b-M13_OSTEOPOROSIS	genus Prevotella7genus Prevotella7|| id:ebi-a-GCST90017044	Weighted median	11	-0.18215	0.101885	0.0738089	0.833476	0.682601	1.0177
ebi-a-GCST90017044	finn-b-M13_OSTEOPOROSIS	Osteoporosis || id:finn-b-M13_OSTEOPOROSIS	genus Prevotella7genus Prevotella7|| id:ebi-a-GCST90017044	Weighted mode	11	-0.223978	0.151759	0.170757	0.799333	0.593673	1.07624
ebi-a-GCST90017045	finn-b-M13_OSTEOPOROSIS	Osteoporosis || id:finn-b-M13_OSTEOPOROSIS	genus Prevotella9genus Prevotella9|| id:ebi-a-GCST90017045	Inverse variance weighted	15	-0.0846885	0.0946278	0.370806	0.918798	0.763258	1.10604
ebi-a-GCST90017045	finn-b-M13_OSTEOPOROSIS	Osteoporosis || id:finn-b-M13_OSTEOPOROSIS	genus Prevotella9genus Prevotella9|| id:ebi-a-GCST90017045	MR Egger	15	-0.385249	0.272993	0.181666	0.680281	0.398393	1.16162
ebi-a-GCST90017045	finn-b-M13_OSTEOPOROSIS	Osteoporosis || id:finn-b-M13_OSTEOPOROSIS	genus Prevotella9genus Prevotella9|| id:ebi-a-GCST90017045	Weighted median	15	-0.127505	0.13729	0.353031	0.880289	0.672607	1.1521
ebi-a-GCST90017045	finn-b-M13_OSTEOPOROSIS	Osteoporosis || id:finn-b-M13_OSTEOPOROSIS	genus Prevotella9genus Prevotella9|| id:ebi-a-GCST90017045	Weighted mode	15	-0.172354	0.192599	0.385977	0.841682	0.577038	1.2277
ebi-a-GCST90017046	finn-b-M13_OSTEOPOROSIS	Osteoporosis || id:finn-b-M13_OSTEOPOROSIS	genus Rikenellaceae RC9 gut groupgenus Rikenellaceae RC9 gut group|| id:ebi-a-GCST90017046	Inverse variance weighted	11	0.0524278	0.0699112	0.453302	1.05383	0.918882	1.20859
ebi-a-GCST90017046	finn-b-M13_OSTEOPOROSIS	Osteoporosis || id:finn-b-M13_OSTEOPOROSIS	genus Rikenellaceae RC9 gut groupgenus Rikenellaceae RC9 gut group|| id:ebi-a-GCST90017046	MR Egger	11	-0.036893	0.436022	0.934421	0.963779	0.410042	2.2653
ebi-a-GCST90017046	finn-b-M13_OSTEOPOROSIS	Osteoporosis || id:finn-b-M13_OSTEOPOROSIS	genus Rikenellaceae RC9 gut groupgenus Rikenellaceae RC9 gut group|| id:ebi-a-GCST90017046	Weighted median	11	0.123302	0.0909545	0.175214	1.13123	0.946514	1.35198
ebi-a-GCST90017046	finn-b-M13_OSTEOPOROSIS	Osteoporosis || id:finn-b-M13_OSTEOPOROSIS	genus Rikenellaceae RC9 gut groupgenus Rikenellaceae RC9 gut group|| id:ebi-a-GCST90017046	Weighted mode	11	0.145629	0.141341	0.327125	1.15677	0.876869	1.52601
ebi-a-GCST90017047	finn-b-M13_OSTEOPOROSIS	Osteoporosis || id:finn-b-M13_OSTEOPOROSIS	genus Romboutsiagenus Romboutsia|| id:ebi-a-GCST90017047	Inverse variance weighted	13	0.0146343	0.125967	0.907514	1.01474	0.792738	1.29892
ebi-a-GCST90017047	finn-b-M13_OSTEOPOROSIS	Osteoporosis || id:finn-b-M13_OSTEOPOROSIS	genus Romboutsiagenus Romboutsia|| id:ebi-a-GCST90017047	MR Egger	13	-0.176915	0.366306	0.638585	0.837851	0.408659	1.7178
ebi-a-GCST90017047	finn-b-M13_OSTEOPOROSIS	Osteoporosis || id:finn-b-M13_OSTEOPOROSIS	genus Romboutsiagenus Romboutsia|| id:ebi-a-GCST90017047	Weighted median	13	0.0528962	0.170835	0.75684	1.05432	0.754318	1.47364
ebi-a-GCST90017047	finn-b-M13_OSTEOPOROSIS	Osteoporosis || id:finn-b-M13_OSTEOPOROSIS	genus Romboutsiagenus Romboutsia|| id:ebi-a-GCST90017047	Weighted mode	13	0.164242	0.275493	0.562136	1.1785	0.686792	2.02224
ebi-a-GCST90017048	finn-b-M13_OSTEOPOROSIS	Osteoporosis || id:finn-b-M13_OSTEOPOROSIS	genus Roseburiagenus Roseburia|| id:ebi-a-GCST90017048	Inverse variance weighted	13	-0.119358	0.166349	0.473056	0.88749	0.640567	1.2296
ebi-a-GCST90017048	finn-b-M13_OSTEOPOROSIS	Osteoporosis || id:finn-b-M13_OSTEOPOROSIS	genus Roseburiagenus Roseburia|| id:ebi-a-GCST90017048	MR Egger	13	0.416998	0.492797	0.415478	1.5174	0.577594	3.98636
ebi-a-GCST90017048	finn-b-M13_OSTEOPOROSIS	Osteoporosis || id:finn-b-M13_OSTEOPOROSIS	genus Roseburiagenus Roseburia|| id:ebi-a-GCST90017048	Weighted median	13	-0.0973721	0.204267	0.633583	0.907218	0.607905	1.3539
ebi-a-GCST90017048	finn-b-M13_OSTEOPOROSIS	Osteoporosis || id:finn-b-M13_OSTEOPOROSIS	genus Roseburiagenus Roseburia|| id:ebi-a-GCST90017048	Weighted mode	13	-0.13784	0.288296	0.641157	0.871238	0.495148	1.53299
ebi-a-GCST90017049	finn-b-M13_OSTEOPOROSIS	Osteoporosis || id:finn-b-M13_OSTEOPOROSIS	genus Ruminiclostridium5genus Ruminiclostridium5|| id:ebi-a-GCST90017049	Inverse variance weighted	11	0.211052	0.193713	0.275929	1.23498	0.844826	1.8053
ebi-a-GCST90017049	finn-b-M13_OSTEOPOROSIS	Osteoporosis || id:finn-b-M13_OSTEOPOROSIS	genus Ruminiclostridium5genus Ruminiclostridium5|| id:ebi-a-GCST90017049	MR Egger	11	0.460336	0.848245	0.600521	1.58461	0.300525	8.3553
ebi-a-GCST90017049	finn-b-M13_OSTEOPOROSIS	Osteoporosis || id:finn-b-M13_OSTEOPOROSIS	genus Ruminiclostridium5genus Ruminiclostridium5|| id:ebi-a-GCST90017049	Weighted median	11	0.265543	0.227033	0.242153	1.30414	0.835737	2.03507
ebi-a-GCST90017049	finn-b-M13_OSTEOPOROSIS	Osteoporosis || id:finn-b-M13_OSTEOPOROSIS	genus Ruminiclostridium5genus Ruminiclostridium5|| id:ebi-a-GCST90017049	Weighted mode	11	0.354674	0.440372	0.439322	1.42572	0.601423	3.37976
ebi-a-GCST90017050	finn-b-M13_OSTEOPOROSIS	Osteoporosis || id:finn-b-M13_OSTEOPOROSIS	genus Ruminiclostridium6genus Ruminiclostridium6|| id:ebi-a-GCST90017050	Inverse variance weighted (multiplicative random effects)	14	0.143614	0.173292	0.407251	1.15444	0.82198	1.62136
ebi-a-GCST90017050	finn-b-M13_OSTEOPOROSIS	Osteoporosis || id:finn-b-M13_OSTEOPOROSIS	genus Ruminiclostridium6genus Ruminiclostridium6|| id:ebi-a-GCST90017050	MR Egger	14	0.233109	0.435374	0.602139	1.26252	0.537824	2.96371
ebi-a-GCST90017050	finn-b-M13_OSTEOPOROSIS	Osteoporosis || id:finn-b-M13_OSTEOPOROSIS	genus Ruminiclostridium6genus Ruminiclostridium6|| id:ebi-a-GCST90017050	Weighted median	14	0.0818931	0.198046	0.679237	1.08534	0.736182	1.6001
ebi-a-GCST90017050	finn-b-M13_OSTEOPOROSIS	Osteoporosis || id:finn-b-M13_OSTEOPOROSIS	genus Ruminiclostridium6genus Ruminiclostridium6|| id:ebi-a-GCST90017050	Weighted mode	14	0.22498	0.292158	0.455029	1.2523	0.706347	2.22023
ebi-a-GCST90017051	finn-b-M13_OSTEOPOROSIS	Osteoporosis || id:finn-b-M13_OSTEOPOROSIS	genus Ruminiclostridium9genus Ruminiclostridium9|| id:ebi-a-GCST90017051	Inverse variance weighted	7	0.128671	0.195542	0.510525	1.13732	0.775233	1.66851
ebi-a-GCST90017051	finn-b-M13_OSTEOPOROSIS	Osteoporosis || id:finn-b-M13_OSTEOPOROSIS	genus Ruminiclostridium9genus Ruminiclostridium9|| id:ebi-a-GCST90017051	MR Egger	7	-0.220048	0.888837	0.814313	0.80248	0.140553	4.58171
ebi-a-GCST90017051	finn-b-M13_OSTEOPOROSIS	Osteoporosis || id:finn-b-M13_OSTEOPOROSIS	genus Ruminiclostridium9genus Ruminiclostridium9|| id:ebi-a-GCST90017051	Weighted median	7	-0.0256918	0.252409	0.918926	0.974635	0.594275	1.59844
ebi-a-GCST90017051	finn-b-M13_OSTEOPOROSIS	Osteoporosis || id:finn-b-M13_OSTEOPOROSIS	genus Ruminiclostridium9genus Ruminiclostridium9|| id:ebi-a-GCST90017051	Weighted mode	7	-0.0371539	0.326231	0.913042	0.963528	0.508359	1.82624
ebi-a-GCST90017052	finn-b-M13_OSTEOPOROSIS	Osteoporosis || id:finn-b-M13_OSTEOPOROSIS	genus Ruminococcaceae NK4A214 groupgenus Ruminococcaceae NK4A214 group|| id:ebi-a-GCST90017052	Inverse variance weighted	13	0.0248134	0.132358	0.85129	1.02512	0.790881	1.32874
ebi-a-GCST90017052	finn-b-M13_OSTEOPOROSIS	Osteoporosis || id:finn-b-M13_OSTEOPOROSIS	genus Ruminococcaceae NK4A214 groupgenus Ruminococcaceae NK4A214 group|| id:ebi-a-GCST90017052	MR Egger	13	0.556212	0.431633	0.223972	1.74405	0.748422	4.06418
ebi-a-GCST90017052	finn-b-M13_OSTEOPOROSIS	Osteoporosis || id:finn-b-M13_OSTEOPOROSIS	genus Ruminococcaceae NK4A214 groupgenus Ruminococcaceae NK4A214 group|| id:ebi-a-GCST90017052	Weighted median	13	0.109975	0.187627	0.557785	1.11625	0.77277	1.6124
ebi-a-GCST90017052	finn-b-M13_OSTEOPOROSIS	Osteoporosis || id:finn-b-M13_OSTEOPOROSIS	genus Ruminococcaceae NK4A214 groupgenus Ruminococcaceae NK4A214 group|| id:ebi-a-GCST90017052	Weighted mode	13	0.160893	0.26329	0.552541	1.17456	0.701065	1.96785
ebi-a-GCST90017053	finn-b-M13_OSTEOPOROSIS	Osteoporosis || id:finn-b-M13_OSTEOPOROSIS	genus Ruminococcaceae UCG002genus Ruminococcaceae UCG002|| id:ebi-a-GCST90017053	Inverse variance weighted	19	-0.0118624	0.105106	0.910141	0.988208	0.80423	1.21427
ebi-a-GCST90017053	finn-b-M13_OSTEOPOROSIS	Osteoporosis || id:finn-b-M13_OSTEOPOROSIS	genus Ruminococcaceae UCG002genus Ruminococcaceae UCG002|| id:ebi-a-GCST90017053	MR Egger	19	0.243806	0.269064	0.377532	1.2761	0.753099	2.1623
ebi-a-GCST90017053	finn-b-M13_OSTEOPOROSIS	Osteoporosis || id:finn-b-M13_OSTEOPOROSIS	genus Ruminococcaceae UCG002genus Ruminococcaceae UCG002|| id:ebi-a-GCST90017053	Weighted median	19	-0.0530748	0.153226	0.729056	0.948309	0.702298	1.2805
ebi-a-GCST90017053	finn-b-M13_OSTEOPOROSIS	Osteoporosis || id:finn-b-M13_OSTEOPOROSIS	genus Ruminococcaceae UCG002genus Ruminococcaceae UCG002|| id:ebi-a-GCST90017053	Weighted mode	19	-0.0777111	0.23426	0.743924	0.925232	0.584581	1.46439
ebi-a-GCST90017054	finn-b-M13_OSTEOPOROSIS	Osteoporosis || id:finn-b-M13_OSTEOPOROSIS	genus Ruminococcaceae UCG003genus Ruminococcaceae UCG003|| id:ebi-a-GCST90017054	Inverse variance weighted	12	0.243615	0.168879	0.149149	1.27585	0.916322	1.77645
ebi-a-GCST90017054	finn-b-M13_OSTEOPOROSIS	Osteoporosis || id:finn-b-M13_OSTEOPOROSIS	genus Ruminococcaceae UCG003genus Ruminococcaceae UCG003|| id:ebi-a-GCST90017054	MR Egger	12	-0.0697326	0.569904	0.905039	0.932643	0.305213	2.84989
ebi-a-GCST90017054	finn-b-M13_OSTEOPOROSIS	Osteoporosis || id:finn-b-M13_OSTEOPOROSIS	genus Ruminococcaceae UCG003genus Ruminococcaceae UCG003|| id:ebi-a-GCST90017054	Weighted median	12	0.166129	0.184433	0.36772	1.18073	0.822538	1.69489
ebi-a-GCST90017054	finn-b-M13_OSTEOPOROSIS	Osteoporosis || id:finn-b-M13_OSTEOPOROSIS	genus Ruminococcaceae UCG003genus Ruminococcaceae UCG003|| id:ebi-a-GCST90017054	Weighted mode	12	0.0256721	0.289928	0.931034	1.026	0.581242	1.8111
ebi-a-GCST90017055	finn-b-M13_OSTEOPOROSIS	Osteoporosis || id:finn-b-M13_OSTEOPOROSIS	genus Ruminococcaceae UCG004genus Ruminococcaceae UCG004|| id:ebi-a-GCST90017055	Inverse variance weighted	11	-0.233034	0.117198	0.0467703	0.792126	0.629554	0.99668
ebi-a-GCST90017055	finn-b-M13_OSTEOPOROSIS	Osteoporosis || id:finn-b-M13_OSTEOPOROSIS	genus Ruminococcaceae UCG004genus Ruminococcaceae UCG004|| id:ebi-a-GCST90017055	MR Egger	11	0.451643	0.644272	0.501017	1.57089	0.444355	5.55344
ebi-a-GCST90017055	finn-b-M13_OSTEOPOROSIS	Osteoporosis || id:finn-b-M13_OSTEOPOROSIS	genus Ruminococcaceae UCG004genus Ruminococcaceae UCG004|| id:ebi-a-GCST90017055	Weighted median	11	-0.0498066	0.162422	0.75911	0.951413	0.692011	1.30805
ebi-a-GCST90017055	finn-b-M13_OSTEOPOROSIS	Osteoporosis || id:finn-b-M13_OSTEOPOROSIS	genus Ruminococcaceae UCG004genus Ruminococcaceae UCG004|| id:ebi-a-GCST90017055	Weighted mode	11	0.0322613	0.265289	0.905618	1.03279	0.614034	1.73712
ebi-a-GCST90017056	finn-b-M13_OSTEOPOROSIS	Osteoporosis || id:finn-b-M13_OSTEOPOROSIS	genus Ruminococcaceae UCG005genus Ruminococcaceae UCG005|| id:ebi-a-GCST90017056	Inverse variance weighted	14	0.109006	0.135148	0.419914	1.11517	0.855659	1.45339
ebi-a-GCST90017056	finn-b-M13_OSTEOPOROSIS	Osteoporosis || id:finn-b-M13_OSTEOPOROSIS	genus Ruminococcaceae UCG005genus Ruminococcaceae UCG005|| id:ebi-a-GCST90017056	MR Egger	14	-0.206931	0.368697	0.584957	0.813076	0.394721	1.67484
ebi-a-GCST90017056	finn-b-M13_OSTEOPOROSIS	Osteoporosis || id:finn-b-M13_OSTEOPOROSIS	genus Ruminococcaceae UCG005genus Ruminococcaceae UCG005|| id:ebi-a-GCST90017056	Weighted median	14	0.297347	0.178894	0.0964849	1.34628	0.948109	1.91168
ebi-a-GCST90017056	finn-b-M13_OSTEOPOROSIS	Osteoporosis || id:finn-b-M13_OSTEOPOROSIS	genus Ruminococcaceae UCG005genus Ruminococcaceae UCG005|| id:ebi-a-GCST90017056	Weighted mode	14	0.383446	0.249128	0.147746	1.46733	0.900465	2.39106
ebi-a-GCST90017057	finn-b-M13_OSTEOPOROSIS	Osteoporosis || id:finn-b-M13_OSTEOPOROSIS	genus Ruminococcaceae UCG009genus Ruminococcaceae UCG009|| id:ebi-a-GCST90017057	Inverse variance weighted	12	0.138196	0.122073	0.2576	1.1482	0.903873	1.45857
ebi-a-GCST90017057	finn-b-M13_OSTEOPOROSIS	Osteoporosis || id:finn-b-M13_OSTEOPOROSIS	genus Ruminococcaceae UCG009genus Ruminococcaceae UCG009|| id:ebi-a-GCST90017057	MR Egger	12	-0.432667	0.476116	0.384865	0.648777	0.255162	1.64958
ebi-a-GCST90017057	finn-b-M13_OSTEOPOROSIS	Osteoporosis || id:finn-b-M13_OSTEOPOROSIS	genus Ruminococcaceae UCG009genus Ruminococcaceae UCG009|| id:ebi-a-GCST90017057	Weighted median	12	0.178483	0.141935	0.208572	1.1954	0.905101	1.57882
ebi-a-GCST90017057	finn-b-M13_OSTEOPOROSIS	Osteoporosis || id:finn-b-M13_OSTEOPOROSIS	genus Ruminococcaceae UCG009genus Ruminococcaceae UCG009|| id:ebi-a-GCST90017057	Weighted mode	12	0.194678	0.211831	0.377794	1.21492	0.802109	1.84019
ebi-a-GCST90017058	finn-b-M13_OSTEOPOROSIS	Osteoporosis || id:finn-b-M13_OSTEOPOROSIS	genus Ruminococcaceae UCG010genus Ruminococcaceae UCG010|| id:ebi-a-GCST90017058	Inverse variance weighted	6	-0.09076	0.166204	0.585014	0.913237	0.659337	1.26491
ebi-a-GCST90017058	finn-b-M13_OSTEOPOROSIS	Osteoporosis || id:finn-b-M13_OSTEOPOROSIS	genus Ruminococcaceae UCG010genus Ruminococcaceae UCG010|| id:ebi-a-GCST90017058	MR Egger	6	-0.365561	0.463742	0.474621	0.693808	0.279572	1.72181
ebi-a-GCST90017058	finn-b-M13_OSTEOPOROSIS	Osteoporosis || id:finn-b-M13_OSTEOPOROSIS	genus Ruminococcaceae UCG010genus Ruminococcaceae UCG010|| id:ebi-a-GCST90017058	Weighted median	6	-0.147314	0.207973	0.478737	0.863023	0.574106	1.29734
ebi-a-GCST90017058	finn-b-M13_OSTEOPOROSIS	Osteoporosis || id:finn-b-M13_OSTEOPOROSIS	genus Ruminococcaceae UCG010genus Ruminococcaceae UCG010|| id:ebi-a-GCST90017058	Weighted mode	6	-0.148191	0.264232	0.599109	0.862266	0.513715	1.4473
ebi-a-GCST90017059	finn-b-M13_OSTEOPOROSIS	Osteoporosis || id:finn-b-M13_OSTEOPOROSIS	genus Ruminococcaceae UCG011genus Ruminococcaceae UCG011|| id:ebi-a-GCST90017059	Inverse variance weighted	8	-0.114702	0.088034	0.1926	0.891632	0.750325	1.05955
ebi-a-GCST90017059	finn-b-M13_OSTEOPOROSIS	Osteoporosis || id:finn-b-M13_OSTEOPOROSIS	genus Ruminococcaceae UCG011genus Ruminococcaceae UCG011|| id:ebi-a-GCST90017059	MR Egger	8	-0.827276	0.401067	0.0847408	0.437239	0.199216	0.959653
ebi-a-GCST90017059	finn-b-M13_OSTEOPOROSIS	Osteoporosis || id:finn-b-M13_OSTEOPOROSIS	genus Ruminococcaceae UCG011genus Ruminococcaceae UCG011|| id:ebi-a-GCST90017059	Weighted median	8	-0.169851	0.109978	0.122491	0.843791	0.680173	1.04677
ebi-a-GCST90017059	finn-b-M13_OSTEOPOROSIS	Osteoporosis || id:finn-b-M13_OSTEOPOROSIS	genus Ruminococcaceae UCG011genus Ruminococcaceae UCG011|| id:ebi-a-GCST90017059	Weighted mode	8	-0.201457	0.156777	0.239677	0.817539	0.601253	1.11163
ebi-a-GCST90017060	finn-b-M13_OSTEOPOROSIS	Osteoporosis || id:finn-b-M13_OSTEOPOROSIS	genus Ruminococcaceae UCG013genus Ruminococcaceae UCG013|| id:ebi-a-GCST90017060	Inverse variance weighted	11	0.0711142	0.143058	0.619119	1.0737	0.811168	1.42121
ebi-a-GCST90017060	finn-b-M13_OSTEOPOROSIS	Osteoporosis || id:finn-b-M13_OSTEOPOROSIS	genus Ruminococcaceae UCG013genus Ruminococcaceae UCG013|| id:ebi-a-GCST90017060	MR Egger	11	-0.0427771	0.411943	0.919572	0.958125	0.427336	2.1482
ebi-a-GCST90017060	finn-b-M13_OSTEOPOROSIS	Osteoporosis || id:finn-b-M13_OSTEOPOROSIS	genus Ruminococcaceae UCG013genus Ruminococcaceae UCG013|| id:ebi-a-GCST90017060	Weighted median	11	-0.0436439	0.184272	0.812777	0.957295	0.667099	1.37373
ebi-a-GCST90017060	finn-b-M13_OSTEOPOROSIS	Osteoporosis || id:finn-b-M13_OSTEOPOROSIS	genus Ruminococcaceae UCG013genus Ruminococcaceae UCG013|| id:ebi-a-GCST90017060	Weighted mode	11	-0.113634	0.268449	0.681038	0.892585	0.527402	1.51063
ebi-a-GCST90017061	finn-b-M13_OSTEOPOROSIS	Osteoporosis || id:finn-b-M13_OSTEOPOROSIS	genus Ruminococcaceae UCG014genus Ruminococcaceae UCG014|| id:ebi-a-GCST90017061	Inverse variance weighted	11	-0.155493	0.125635	0.215846	0.855993	0.669156	1.095
ebi-a-GCST90017061	finn-b-M13_OSTEOPOROSIS	Osteoporosis || id:finn-b-M13_OSTEOPOROSIS	genus Ruminococcaceae UCG014genus Ruminococcaceae UCG014|| id:ebi-a-GCST90017061	MR Egger	11	-0.116749	0.296189	0.702631	0.889808	0.497938	1.59007
ebi-a-GCST90017061	finn-b-M13_OSTEOPOROSIS	Osteoporosis || id:finn-b-M13_OSTEOPOROSIS	genus Ruminococcaceae UCG014genus Ruminococcaceae UCG014|| id:ebi-a-GCST90017061	Weighted median	11	-0.230724	0.171221	0.177814	0.793959	0.567612	1.11057
ebi-a-GCST90017061	finn-b-M13_OSTEOPOROSIS	Osteoporosis || id:finn-b-M13_OSTEOPOROSIS	genus Ruminococcaceae UCG014genus Ruminococcaceae UCG014|| id:ebi-a-GCST90017061	Weighted mode	11	-0.170622	0.210181	0.435812	0.84314	0.558458	1.27294
ebi-a-GCST90017062	finn-b-M13_OSTEOPOROSIS	Osteoporosis || id:finn-b-M13_OSTEOPOROSIS	genus Ruminococcus1genus Ruminococcus1|| id:ebi-a-GCST90017062	Inverse variance weighted	10	0.318709	0.142223	0.0250321	1.37535	1.04076	1.81751
ebi-a-GCST90017062	finn-b-M13_OSTEOPOROSIS	Osteoporosis || id:finn-b-M13_OSTEOPOROSIS	genus Ruminococcus1genus Ruminococcus1|| id:ebi-a-GCST90017062	MR Egger	10	0.815395	0.378372	0.0632795	2.26007	1.07658	4.74458
ebi-a-GCST90017062	finn-b-M13_OSTEOPOROSIS	Osteoporosis || id:finn-b-M13_OSTEOPOROSIS	genus Ruminococcus1genus Ruminococcus1|| id:ebi-a-GCST90017062	Weighted median	10	0.390688	0.187655	0.0373473	1.478	1.02315	2.13506
ebi-a-GCST90017062	finn-b-M13_OSTEOPOROSIS	Osteoporosis || id:finn-b-M13_OSTEOPOROSIS	genus Ruminococcus1genus Ruminococcus1|| id:ebi-a-GCST90017062	Weighted mode	10	0.419025	0.250517	0.128728	1.52048	0.930542	2.48442
ebi-a-GCST90017063	finn-b-M13_OSTEOPOROSIS	Osteoporosis || id:finn-b-M13_OSTEOPOROSIS	genus Ruminococcus2genus Ruminococcus2|| id:ebi-a-GCST90017063	Inverse variance weighted	15	0.10232	0.109808	0.351432	1.10774	0.893238	1.37375
ebi-a-GCST90017063	finn-b-M13_OSTEOPOROSIS	Osteoporosis || id:finn-b-M13_OSTEOPOROSIS	genus Ruminococcus2genus Ruminococcus2|| id:ebi-a-GCST90017063	MR Egger	15	0.0252628	0.265511	0.925648	1.02558	0.609486	1.72575
ebi-a-GCST90017063	finn-b-M13_OSTEOPOROSIS	Osteoporosis || id:finn-b-M13_OSTEOPOROSIS	genus Ruminococcus2genus Ruminococcus2|| id:ebi-a-GCST90017063	Weighted median	15	0.0654083	0.142315	0.645802	1.06759	0.807728	1.41107
ebi-a-GCST90017063	finn-b-M13_OSTEOPOROSIS	Osteoporosis || id:finn-b-M13_OSTEOPOROSIS	genus Ruminococcus2genus Ruminococcus2|| id:ebi-a-GCST90017063	Weighted mode	15	0.113014	0.185842	0.552848	1.11965	0.777839	1.61166
ebi-a-GCST90017064	finn-b-M13_OSTEOPOROSIS	Osteoporosis || id:finn-b-M13_OSTEOPOROSIS	genus Ruminococcus gauvreauii groupgenus Ruminococcus gauvreauii group|| id:ebi-a-GCST90017064	Inverse variance weighted	11	0.0311797	0.132406	0.813833	1.03167	0.795856	1.33736
ebi-a-GCST90017064	finn-b-M13_OSTEOPOROSIS	Osteoporosis || id:finn-b-M13_OSTEOPOROSIS	genus Ruminococcus gauvreauii groupgenus Ruminococcus gauvreauii group|| id:ebi-a-GCST90017064	MR Egger	11	0.313628	0.543156	0.577814	1.36838	0.471914	3.96781
ebi-a-GCST90017064	finn-b-M13_OSTEOPOROSIS	Osteoporosis || id:finn-b-M13_OSTEOPOROSIS	genus Ruminococcus gauvreauii groupgenus Ruminococcus gauvreauii group|| id:ebi-a-GCST90017064	Weighted median	11	0.0999211	0.168398	0.552938	1.10508	0.794424	1.53723
ebi-a-GCST90017064	finn-b-M13_OSTEOPOROSIS	Osteoporosis || id:finn-b-M13_OSTEOPOROSIS	genus Ruminococcus gauvreauii groupgenus Ruminococcus gauvreauii group|| id:ebi-a-GCST90017064	Weighted mode	11	0.115325	0.248375	0.652365	1.12224	0.689706	1.82602
ebi-a-GCST90017065	finn-b-M13_OSTEOPOROSIS	Osteoporosis || id:finn-b-M13_OSTEOPOROSIS	genus Ruminococcus gnavus groupgenus Ruminococcus gnavus group|| id:ebi-a-GCST90017065	Inverse variance weighted	11	0.0571291	0.116551	0.624019	1.05879	0.842559	1.33052
ebi-a-GCST90017065	finn-b-M13_OSTEOPOROSIS	Osteoporosis || id:finn-b-M13_OSTEOPOROSIS	genus Ruminococcus gnavus groupgenus Ruminococcus gnavus group|| id:ebi-a-GCST90017065	MR Egger	11	-0.48228	0.559872	0.411373	0.617374	0.206052	1.84978
ebi-a-GCST90017065	finn-b-M13_OSTEOPOROSIS	Osteoporosis || id:finn-b-M13_OSTEOPOROSIS	genus Ruminococcus gnavus groupgenus Ruminococcus gnavus group|| id:ebi-a-GCST90017065	Weighted median	11	0.101048	0.127414	0.427737	1.10633	0.861842	1.42017
ebi-a-GCST90017065	finn-b-M13_OSTEOPOROSIS	Osteoporosis || id:finn-b-M13_OSTEOPOROSIS	genus Ruminococcus gnavus groupgenus Ruminococcus gnavus group|| id:ebi-a-GCST90017065	Weighted mode	11	0.14542	0.212004	0.508347	1.15653	0.763297	1.75233
ebi-a-GCST90017066	finn-b-M13_OSTEOPOROSIS	Osteoporosis || id:finn-b-M13_OSTEOPOROSIS	genus Ruminococcus torques groupgenus Ruminococcus torques group|| id:ebi-a-GCST90017066	Inverse variance weighted	7	0.179361	0.207716	0.387868	1.19645	0.796313	1.79766
ebi-a-GCST90017066	finn-b-M13_OSTEOPOROSIS	Osteoporosis || id:finn-b-M13_OSTEOPOROSIS	genus Ruminococcus torques groupgenus Ruminococcus torques group|| id:ebi-a-GCST90017066	MR Egger	7	-0.335871	0.637641	0.620897	0.714715	0.204815	2.49404
ebi-a-GCST90017066	finn-b-M13_OSTEOPOROSIS	Osteoporosis || id:finn-b-M13_OSTEOPOROSIS	genus Ruminococcus torques groupgenus Ruminococcus torques group|| id:ebi-a-GCST90017066	Weighted median	7	0.158569	0.261475	0.544222	1.17183	0.70193	1.95631
ebi-a-GCST90017066	finn-b-M13_OSTEOPOROSIS	Osteoporosis || id:finn-b-M13_OSTEOPOROSIS	genus Ruminococcus torques groupgenus Ruminococcus torques group|| id:ebi-a-GCST90017066	Weighted mode	7	0.16862	0.354062	0.650747	1.18367	0.591353	2.36927
ebi-a-GCST90017067	finn-b-M13_OSTEOPOROSIS	Osteoporosis || id:finn-b-M13_OSTEOPOROSIS	genus Sellimonasgenus Sellimonas|| id:ebi-a-GCST90017067	Inverse variance weighted	9	-0.0294266	0.0939358	0.754081	0.971002	0.807719	1.16729
ebi-a-GCST90017067	finn-b-M13_OSTEOPOROSIS	Osteoporosis || id:finn-b-M13_OSTEOPOROSIS	genus Sellimonasgenus Sellimonas|| id:ebi-a-GCST90017067	MR Egger	9	-0.560551	0.55035	0.342328	0.570894	0.194128	1.67889
ebi-a-GCST90017067	finn-b-M13_OSTEOPOROSIS	Osteoporosis || id:finn-b-M13_OSTEOPOROSIS	genus Sellimonasgenus Sellimonas|| id:ebi-a-GCST90017067	Weighted median	9	-0.0334715	0.102012	0.742826	0.967083	0.791825	1.18113
ebi-a-GCST90017067	finn-b-M13_OSTEOPOROSIS	Osteoporosis || id:finn-b-M13_OSTEOPOROSIS	genus Sellimonasgenus Sellimonas|| id:ebi-a-GCST90017067	Weighted mode	9	-0.0248668	0.156686	0.877834	0.97544	0.717508	1.32609
ebi-a-GCST90017068	finn-b-M13_OSTEOPOROSIS	Osteoporosis || id:finn-b-M13_OSTEOPOROSIS	genus Senegalimassiliagenus Senegalimassilia|| id:ebi-a-GCST90017068	Inverse variance weighted	5	0.185965	0.221272	0.400665	1.20438	0.780572	1.85829
ebi-a-GCST90017068	finn-b-M13_OSTEOPOROSIS	Osteoporosis || id:finn-b-M13_OSTEOPOROSIS	genus Senegalimassiliagenus Senegalimassilia|| id:ebi-a-GCST90017068	MR Egger	5	0.0337474	0.985012	0.974821	1.03432	0.150036	7.13043
ebi-a-GCST90017068	finn-b-M13_OSTEOPOROSIS	Osteoporosis || id:finn-b-M13_OSTEOPOROSIS	genus Senegalimassiliagenus Senegalimassilia|| id:ebi-a-GCST90017068	Weighted median	5	0.245126	0.227543	0.281358	1.27778	0.818028	1.99593
ebi-a-GCST90017068	finn-b-M13_OSTEOPOROSIS	Osteoporosis || id:finn-b-M13_OSTEOPOROSIS	genus Senegalimassiliagenus Senegalimassilia|| id:ebi-a-GCST90017068	Weighted mode	5	0.273546	0.369315	0.500006	1.31462	0.63743	2.71123
ebi-a-GCST90017069	finn-b-M13_OSTEOPOROSIS	Osteoporosis || id:finn-b-M13_OSTEOPOROSIS	genus Slackiagenus Slackia|| id:ebi-a-GCST90017069	Inverse variance weighted	6	0.0722568	0.148742	0.627119	1.07493	0.803099	1.43877
ebi-a-GCST90017069	finn-b-M13_OSTEOPOROSIS	Osteoporosis || id:finn-b-M13_OSTEOPOROSIS	genus Slackiagenus Slackia|| id:ebi-a-GCST90017069	MR Egger	6	-1.47984	0.846023	0.155166	0.227674	0.0433676	1.19526
ebi-a-GCST90017069	finn-b-M13_OSTEOPOROSIS	Osteoporosis || id:finn-b-M13_OSTEOPOROSIS	genus Slackiagenus Slackia|| id:ebi-a-GCST90017069	Weighted median	6	0.109329	0.176244	0.535043	1.11553	0.789694	1.57581
ebi-a-GCST90017069	finn-b-M13_OSTEOPOROSIS	Osteoporosis || id:finn-b-M13_OSTEOPOROSIS	genus Slackiagenus Slackia|| id:ebi-a-GCST90017069	Weighted mode	6	0.221462	0.284573	0.471639	1.2479	0.714408	2.17978
ebi-a-GCST90017070	finn-b-M13_OSTEOPOROSIS	Osteoporosis || id:finn-b-M13_OSTEOPOROSIS	genus Streptococcusgenus Streptococcus|| id:ebi-a-GCST90017070	Inverse variance weighted	12	0.0087809	0.146186	0.952103	1.00882	0.757491	1.34354
ebi-a-GCST90017070	finn-b-M13_OSTEOPOROSIS	Osteoporosis || id:finn-b-M13_OSTEOPOROSIS	genus Streptococcusgenus Streptococcus|| id:ebi-a-GCST90017070	MR Egger	12	0.400057	0.540149	0.475941	1.49191	0.517558	4.30058
ebi-a-GCST90017070	finn-b-M13_OSTEOPOROSIS	Osteoporosis || id:finn-b-M13_OSTEOPOROSIS	genus Streptococcusgenus Streptococcus|| id:ebi-a-GCST90017070	Weighted median	12	0.0856977	0.199905	0.668147	1.08948	0.736302	1.61206
ebi-a-GCST90017070	finn-b-M13_OSTEOPOROSIS	Osteoporosis || id:finn-b-M13_OSTEOPOROSIS	genus Streptococcusgenus Streptococcus|| id:ebi-a-GCST90017070	Weighted mode	12	0.347629	0.310062	0.286099	1.41571	0.770981	2.59958
ebi-a-GCST90017071	finn-b-M13_OSTEOPOROSIS	Osteoporosis || id:finn-b-M13_OSTEOPOROSIS	genus Subdoligranulumgenus Subdoligranulum|| id:ebi-a-GCST90017071	Inverse variance weighted	10	0.161173	0.152892	0.291811	1.17489	0.870666	1.58541
ebi-a-GCST90017071	finn-b-M13_OSTEOPOROSIS	Osteoporosis || id:finn-b-M13_OSTEOPOROSIS	genus Subdoligranulumgenus Subdoligranulum|| id:ebi-a-GCST90017071	MR Egger	10	0.407666	0.404771	0.34335	1.5033	0.679984	3.32349
ebi-a-GCST90017071	finn-b-M13_OSTEOPOROSIS	Osteoporosis || id:finn-b-M13_OSTEOPOROSIS	genus Subdoligranulumgenus Subdoligranulum|| id:ebi-a-GCST90017071	Weighted median	10	0.271264	0.202347	0.180055	1.31162	0.8822	1.95007
ebi-a-GCST90017071	finn-b-M13_OSTEOPOROSIS	Osteoporosis || id:finn-b-M13_OSTEOPOROSIS	genus Subdoligranulumgenus Subdoligranulum|| id:ebi-a-GCST90017071	Weighted mode	10	0.196449	0.283711	0.506142	1.21707	0.697938	2.12235
ebi-a-GCST90017072	finn-b-M13_OSTEOPOROSIS	Osteoporosis || id:finn-b-M13_OSTEOPOROSIS	genus Sutterellagenus Sutterella|| id:ebi-a-GCST90017072	Inverse variance weighted	12	-0.122388	0.128762	0.341859	0.884805	0.687452	1.13881
ebi-a-GCST90017072	finn-b-M13_OSTEOPOROSIS	Osteoporosis || id:finn-b-M13_OSTEOPOROSIS	genus Sutterellagenus Sutterella|| id:ebi-a-GCST90017072	MR Egger	12	0.0733783	0.559719	0.898297	1.07614	0.359273	3.22337
ebi-a-GCST90017072	finn-b-M13_OSTEOPOROSIS	Osteoporosis || id:finn-b-M13_OSTEOPOROSIS	genus Sutterellagenus Sutterella|| id:ebi-a-GCST90017072	Weighted median	12	-0.0650559	0.180428	0.718426	0.937015	0.657904	1.33454
ebi-a-GCST90017072	finn-b-M13_OSTEOPOROSIS	Osteoporosis || id:finn-b-M13_OSTEOPOROSIS	genus Sutterellagenus Sutterella|| id:ebi-a-GCST90017072	Weighted mode	12	-0.0168493	0.267849	0.95097	0.983292	0.581681	1.66219
ebi-a-GCST90017073	finn-b-M13_OSTEOPOROSIS	Osteoporosis || id:finn-b-M13_OSTEOPOROSIS	genus Terrisporobactergenus Terrisporobacter|| id:ebi-a-GCST90017073	Inverse variance weighted	5	0.176038	0.189778	0.353615	1.19248	0.822072	1.7298
ebi-a-GCST90017073	finn-b-M13_OSTEOPOROSIS	Osteoporosis || id:finn-b-M13_OSTEOPOROSIS	genus Terrisporobactergenus Terrisporobacter|| id:ebi-a-GCST90017073	MR Egger	5	0.485857	0.634814	0.499762	1.62557	0.468426	5.64118
ebi-a-GCST90017073	finn-b-M13_OSTEOPOROSIS	Osteoporosis || id:finn-b-M13_OSTEOPOROSIS	genus Terrisporobactergenus Terrisporobacter|| id:ebi-a-GCST90017073	Weighted median	5	0.103248	0.201314	0.608042	1.10877	0.747271	1.64514
ebi-a-GCST90017073	finn-b-M13_OSTEOPOROSIS	Osteoporosis || id:finn-b-M13_OSTEOPOROSIS	genus Terrisporobactergenus Terrisporobacter|| id:ebi-a-GCST90017073	Weighted mode	5	-0.0750493	0.314714	0.823236	0.927698	0.50063	1.71908
ebi-a-GCST90017074	finn-b-M13_OSTEOPOROSIS	Osteoporosis || id:finn-b-M13_OSTEOPOROSIS	genus Turicibactergenus Turicibacter|| id:ebi-a-GCST90017074	Inverse variance weighted	9	0.039365	0.137831	0.775182	1.04015	0.793912	1.36276
ebi-a-GCST90017074	finn-b-M13_OSTEOPOROSIS	Osteoporosis || id:finn-b-M13_OSTEOPOROSIS	genus Turicibactergenus Turicibacter|| id:ebi-a-GCST90017074	MR Egger	9	-0.636515	0.536335	0.274023	0.529133	0.184938	1.51392
ebi-a-GCST90017074	finn-b-M13_OSTEOPOROSIS	Osteoporosis || id:finn-b-M13_OSTEOPOROSIS	genus Turicibactergenus Turicibacter|| id:ebi-a-GCST90017074	Weighted median	9	0.0226535	0.170764	0.894463	1.02291	0.73195	1.42954
ebi-a-GCST90017074	finn-b-M13_OSTEOPOROSIS	Osteoporosis || id:finn-b-M13_OSTEOPOROSIS	genus Turicibactergenus Turicibacter|| id:ebi-a-GCST90017074	Weighted mode	9	0.0999526	0.248961	0.698578	1.10512	0.678405	1.80023
ebi-a-GCST90017075	finn-b-M13_OSTEOPOROSIS	Osteoporosis || id:finn-b-M13_OSTEOPOROSIS	genus Tyzzerella3genus Tyzzerella3|| id:ebi-a-GCST90017075	Inverse variance weighted	13	-0.0612638	0.0805427	0.446874	0.940575	0.803219	1.10142
ebi-a-GCST90017075	finn-b-M13_OSTEOPOROSIS	Osteoporosis || id:finn-b-M13_OSTEOPOROSIS	genus Tyzzerella3genus Tyzzerella3|| id:ebi-a-GCST90017075	MR Egger	13	-0.225333	0.461967	0.63529	0.798251	0.322779	1.97412
ebi-a-GCST90017075	finn-b-M13_OSTEOPOROSIS	Osteoporosis || id:finn-b-M13_OSTEOPOROSIS	genus Tyzzerella3genus Tyzzerella3|| id:ebi-a-GCST90017075	Weighted median	13	-0.0242234	0.108661	0.823592	0.976068	0.788835	1.20774
ebi-a-GCST90017075	finn-b-M13_OSTEOPOROSIS	Osteoporosis || id:finn-b-M13_OSTEOPOROSIS	genus Tyzzerella3genus Tyzzerella3|| id:ebi-a-GCST90017075	Weighted mode	13	0.0303494	0.174765	0.865029	1.03081	0.731842	1.45192
ebi-a-GCST90017088	finn-b-M13_OSTEOPOROSIS	Osteoporosis || id:finn-b-M13_OSTEOPOROSIS	genus Veillonellagenus Veillonella|| id:ebi-a-GCST90017088	Inverse variance weighted	6	-0.10166	0.155805	0.514088	0.903336	0.665619	1.22595
ebi-a-GCST90017088	finn-b-M13_OSTEOPOROSIS	Osteoporosis || id:finn-b-M13_OSTEOPOROSIS	genus Veillonellagenus Veillonella|| id:ebi-a-GCST90017088	MR Egger	6	-1.20189	1.23265	0.384746	0.300625	0.0268396	3.36724
ebi-a-GCST90017088	finn-b-M13_OSTEOPOROSIS	Osteoporosis || id:finn-b-M13_OSTEOPOROSIS	genus Veillonellagenus Veillonella|| id:ebi-a-GCST90017088	Weighted median	6	-0.0593845	0.195387	0.761179	0.942344	0.642529	1.38206
ebi-a-GCST90017088	finn-b-M13_OSTEOPOROSIS	Osteoporosis || id:finn-b-M13_OSTEOPOROSIS	genus Veillonellagenus Veillonella|| id:ebi-a-GCST90017088	Weighted mode	6	0.0322343	0.272368	0.910399	1.03276	0.605556	1.76134
ebi-a-GCST90017089	finn-b-M13_OSTEOPOROSIS	Osteoporosis || id:finn-b-M13_OSTEOPOROSIS	genus Victivallisgenus Victivallis|| id:ebi-a-GCST90017089	Inverse variance weighted	10	0.0574348	0.0946592	0.544015	1.05912	0.879768	1.27503
ebi-a-GCST90017089	finn-b-M13_OSTEOPOROSIS	Osteoporosis || id:finn-b-M13_OSTEOPOROSIS	genus Victivallisgenus Victivallis|| id:ebi-a-GCST90017089	MR Egger	10	-0.66046	0.72073	0.38626	0.516613	0.125796	2.1216
ebi-a-GCST90017089	finn-b-M13_OSTEOPOROSIS	Osteoporosis || id:finn-b-M13_OSTEOPOROSIS	genus Victivallisgenus Victivallis|| id:ebi-a-GCST90017089	Weighted median	10	0.120393	0.100519	0.231029	1.12794	0.926238	1.37357
ebi-a-GCST90017089	finn-b-M13_OSTEOPOROSIS	Osteoporosis || id:finn-b-M13_OSTEOPOROSIS	genus Victivallisgenus Victivallis|| id:ebi-a-GCST90017089	Weighted mode	10	0.21798	0.153396	0.189018	1.24356	0.920649	1.67974
