# Supplementary material for: Genus_Ruminococcus and order_Burkholderiales affect osteoporosis by regulating the microbiota-gut-bone axis
Source: Front Microbiol. 2024 May 21;15:1373013. doi: 10.3389/fmicb.2024.1373013 (PMC11148449; doi:10.3389/fmicb.2024.1373013)
Supplement: Supplementary file 5 [file Table_5.xlsx]

## Sheet: Data Sheet 3
Supplementary Table S5. Heterogeneity Test Results of Two Sample MR Analysis with All Results.
id.exposure	id.outcome	outcome	exposure	method	Q	Q_df	Q_pval
ebi-a-GCST90017110	finn-b-M13_OSTEOPOROSIS	Osteoporosis || id:finn-b-M13_OSTEOPOROSIS	phylum Actinobacteriaphylum Actinobacteria|| id:ebi-a-GCST90017110	MR Egger	6.52753	12	0.887195
ebi-a-GCST90017110	finn-b-M13_OSTEOPOROSIS	Osteoporosis || id:finn-b-M13_OSTEOPOROSIS	phylum Actinobacteriaphylum Actinobacteria|| id:ebi-a-GCST90017110	Inverse variance weighted	11.8621	13	0.538985
ebi-a-GCST90017111	finn-b-M13_OSTEOPOROSIS	Osteoporosis || id:finn-b-M13_OSTEOPOROSIS	phylum Bacteroidetesphylum Bacteroidetes|| id:ebi-a-GCST90017111	MR Egger	12.6067	8	0.126118
ebi-a-GCST90017111	finn-b-M13_OSTEOPOROSIS	Osteoporosis || id:finn-b-M13_OSTEOPOROSIS	phylum Bacteroidetesphylum Bacteroidetes|| id:ebi-a-GCST90017111	Inverse variance weighted	12.6656	9	0.17833
ebi-a-GCST90017112	finn-b-M13_OSTEOPOROSIS	Osteoporosis || id:finn-b-M13_OSTEOPOROSIS	phylum Cyanobacteriaphylum Cyanobacteria|| id:ebi-a-GCST90017112	MR Egger	10.0603	6	0.122136
ebi-a-GCST90017112	finn-b-M13_OSTEOPOROSIS	Osteoporosis || id:finn-b-M13_OSTEOPOROSIS	phylum Cyanobacteriaphylum Cyanobacteria|| id:ebi-a-GCST90017112	Inverse variance weighted	11.5286	7	0.117168
ebi-a-GCST90017113	finn-b-M13_OSTEOPOROSIS	Osteoporosis || id:finn-b-M13_OSTEOPOROSIS	phylum Euryarchaeotaphylum Euryarchaeota|| id:ebi-a-GCST90017113	MR Egger	12.9635	9	0.164266
ebi-a-GCST90017113	finn-b-M13_OSTEOPOROSIS	Osteoporosis || id:finn-b-M13_OSTEOPOROSIS	phylum Euryarchaeotaphylum Euryarchaeota|| id:ebi-a-GCST90017113	Inverse variance weighted	16.2996	10	0.0913719
ebi-a-GCST90017114	finn-b-M13_OSTEOPOROSIS	Osteoporosis || id:finn-b-M13_OSTEOPOROSIS	phylum Firmicutesphylum Firmicutes|| id:ebi-a-GCST90017114	MR Egger	17.95	13	0.159426
ebi-a-GCST90017114	finn-b-M13_OSTEOPOROSIS	Osteoporosis || id:finn-b-M13_OSTEOPOROSIS	phylum Firmicutesphylum Firmicutes|| id:ebi-a-GCST90017114	Inverse variance weighted	18.2769	14	0.194458
ebi-a-GCST90017115	finn-b-M13_OSTEOPOROSIS	Osteoporosis || id:finn-b-M13_OSTEOPOROSIS	phylum Lentisphaeraephylum Lentisphaerae|| id:ebi-a-GCST90017115	MR Egger	10.9494	7	0.140842
ebi-a-GCST90017115	finn-b-M13_OSTEOPOROSIS	Osteoporosis || id:finn-b-M13_OSTEOPOROSIS	phylum Lentisphaeraephylum Lentisphaerae|| id:ebi-a-GCST90017115	Inverse variance weighted	13.482	8	0.0963071
ebi-a-GCST90017116	finn-b-M13_OSTEOPOROSIS	Osteoporosis || id:finn-b-M13_OSTEOPOROSIS	phylum Proteobacteriaphylum Proteobacteria|| id:ebi-a-GCST90017116	MR Egger	9.00356	10	0.531766
ebi-a-GCST90017116	finn-b-M13_OSTEOPOROSIS	Osteoporosis || id:finn-b-M13_OSTEOPOROSIS	phylum Proteobacteriaphylum Proteobacteria|| id:ebi-a-GCST90017116	Inverse variance weighted	9.38158	11	0.586715
ebi-a-GCST90017117	finn-b-M13_OSTEOPOROSIS	Osteoporosis || id:finn-b-M13_OSTEOPOROSIS	phylum Tenericutesphylum Tenericutes|| id:ebi-a-GCST90017117	MR Egger	8.57321	10	0.573028
ebi-a-GCST90017117	finn-b-M13_OSTEOPOROSIS	Osteoporosis || id:finn-b-M13_OSTEOPOROSIS	phylum Tenericutesphylum Tenericutes|| id:ebi-a-GCST90017117	Inverse variance weighted	12.7496	11	0.310009
ebi-a-GCST90017118	finn-b-M13_OSTEOPOROSIS	Osteoporosis || id:finn-b-M13_OSTEOPOROSIS	phylum Verrucomicrobiaphylum Verrucomicrobia|| id:ebi-a-GCST90017118	MR Egger	4.35119	10	0.930117
ebi-a-GCST90017118	finn-b-M13_OSTEOPOROSIS	Osteoporosis || id:finn-b-M13_OSTEOPOROSIS	phylum Verrucomicrobiaphylum Verrucomicrobia|| id:ebi-a-GCST90017118	Inverse variance weighted	5.19832	11	0.921183
ebi-a-GCST90016908	finn-b-M13_OSTEOPOROSIS	Osteoporosis || id:finn-b-M13_OSTEOPOROSIS	class Actinobacteria|| id:ebi-a-GCST90016908	MR Egger	15.1747	12	0.232023
ebi-a-GCST90016908	finn-b-M13_OSTEOPOROSIS	Osteoporosis || id:finn-b-M13_OSTEOPOROSIS	class Actinobacteria|| id:ebi-a-GCST90016908	Inverse variance weighted	15.2149	13	0.294128
ebi-a-GCST90016909	finn-b-M13_OSTEOPOROSIS	Osteoporosis || id:finn-b-M13_OSTEOPOROSIS	class Alphaproteobacteria|| id:ebi-a-GCST90016909	MR Egger	7.77338	5	0.169175
ebi-a-GCST90016909	finn-b-M13_OSTEOPOROSIS	Osteoporosis || id:finn-b-M13_OSTEOPOROSIS	class Alphaproteobacteria|| id:ebi-a-GCST90016909	Inverse variance weighted	12.7764	6	0.0467278
ebi-a-GCST90016910	finn-b-M13_OSTEOPOROSIS	Osteoporosis || id:finn-b-M13_OSTEOPOROSIS	class Bacilli|| id:ebi-a-GCST90016910	MR Egger	19.2594	16	0.255439
ebi-a-GCST90016910	finn-b-M13_OSTEOPOROSIS	Osteoporosis || id:finn-b-M13_OSTEOPOROSIS	class Bacilli|| id:ebi-a-GCST90016910	Inverse variance weighted	21.3011	17	0.213111
ebi-a-GCST90016911	finn-b-M13_OSTEOPOROSIS	Osteoporosis || id:finn-b-M13_OSTEOPOROSIS	class Bacteroidia|| id:ebi-a-GCST90016911	MR Egger	15.6533	11	0.154497
ebi-a-GCST90016911	finn-b-M13_OSTEOPOROSIS	Osteoporosis || id:finn-b-M13_OSTEOPOROSIS	class Bacteroidia|| id:ebi-a-GCST90016911	Inverse variance weighted	15.8785	12	0.196865
ebi-a-GCST90016912	finn-b-M13_OSTEOPOROSIS	Osteoporosis || id:finn-b-M13_OSTEOPOROSIS	class Betaproteobacteria|| id:ebi-a-GCST90016912	MR Egger	4.8037	8	0.778336
ebi-a-GCST90016912	finn-b-M13_OSTEOPOROSIS	Osteoporosis || id:finn-b-M13_OSTEOPOROSIS	class Betaproteobacteria|| id:ebi-a-GCST90016912	Inverse variance weighted	5.68581	9	0.770906
ebi-a-GCST90016913	finn-b-M13_OSTEOPOROSIS	Osteoporosis || id:finn-b-M13_OSTEOPOROSIS	class Clostridia|| id:ebi-a-GCST90016913	MR Egger	9.61062	10	0.475292
ebi-a-GCST90016913	finn-b-M13_OSTEOPOROSIS	Osteoporosis || id:finn-b-M13_OSTEOPOROSIS	class Clostridia|| id:ebi-a-GCST90016913	Inverse variance weighted	10.1561	11	0.516405
ebi-a-GCST90016914	finn-b-M13_OSTEOPOROSIS	Osteoporosis || id:finn-b-M13_OSTEOPOROSIS	class Coriobacteriia|| id:ebi-a-GCST90016914	MR Egger	9.51073	11	0.574857
ebi-a-GCST90016914	finn-b-M13_OSTEOPOROSIS	Osteoporosis || id:finn-b-M13_OSTEOPOROSIS	class Coriobacteriia|| id:ebi-a-GCST90016914	Inverse variance weighted	15.7863	12	0.201222
ebi-a-GCST90016915	finn-b-M13_OSTEOPOROSIS	Osteoporosis || id:finn-b-M13_OSTEOPOROSIS	class Deltaproteobacteria|| id:ebi-a-GCST90016915	MR Egger	5.15627	9	0.820479
ebi-a-GCST90016915	finn-b-M13_OSTEOPOROSIS	Osteoporosis || id:finn-b-M13_OSTEOPOROSIS	class Deltaproteobacteria|| id:ebi-a-GCST90016915	Inverse variance weighted	5.26937	10	0.872473
ebi-a-GCST90016916	finn-b-M13_OSTEOPOROSIS	Osteoporosis || id:finn-b-M13_OSTEOPOROSIS	class Erysipelotrichia|| id:ebi-a-GCST90016916	MR Egger	12.1443	11	0.352898
ebi-a-GCST90016916	finn-b-M13_OSTEOPOROSIS	Osteoporosis || id:finn-b-M13_OSTEOPOROSIS	class Erysipelotrichia|| id:ebi-a-GCST90016916	Inverse variance weighted	12.9025	12	0.376167
ebi-a-GCST90016917	finn-b-M13_OSTEOPOROSIS	Osteoporosis || id:finn-b-M13_OSTEOPOROSIS	class Gammaproteobacteria|| id:ebi-a-GCST90016917	MR Egger	2.95068	4	0.566113
ebi-a-GCST90016917	finn-b-M13_OSTEOPOROSIS	Osteoporosis || id:finn-b-M13_OSTEOPOROSIS	class Gammaproteobacteria|| id:ebi-a-GCST90016917	Inverse variance weighted	7.42705	5	0.190768
ebi-a-GCST90016918	finn-b-M13_OSTEOPOROSIS	Osteoporosis || id:finn-b-M13_OSTEOPOROSIS	class Lentisphaeria|| id:ebi-a-GCST90016918	MR Egger	10.6546	6	0.0996552
ebi-a-GCST90016918	finn-b-M13_OSTEOPOROSIS	Osteoporosis || id:finn-b-M13_OSTEOPOROSIS	class Lentisphaeria|| id:ebi-a-GCST90016918	Inverse variance weighted	13.2855	7	0.0654493
ebi-a-GCST90016919	finn-b-M13_OSTEOPOROSIS	Osteoporosis || id:finn-b-M13_OSTEOPOROSIS	class Melainabacteria|| id:ebi-a-GCST90016919	MR Egger	8.97701	8	0.344239
ebi-a-GCST90016919	finn-b-M13_OSTEOPOROSIS	Osteoporosis || id:finn-b-M13_OSTEOPOROSIS	class Melainabacteria|| id:ebi-a-GCST90016919	Inverse variance weighted	13.7893	9	0.130019
ebi-a-GCST90016920	finn-b-M13_OSTEOPOROSIS	Osteoporosis || id:finn-b-M13_OSTEOPOROSIS	class Methanobacteria|| id:ebi-a-GCST90016920	MR Egger	7.8394	7	0.346968
ebi-a-GCST90016920	finn-b-M13_OSTEOPOROSIS	Osteoporosis || id:finn-b-M13_OSTEOPOROSIS	class Methanobacteria|| id:ebi-a-GCST90016920	Inverse variance weighted	12.1109	8	0.146325
ebi-a-GCST90016921	finn-b-M13_OSTEOPOROSIS	Osteoporosis || id:finn-b-M13_OSTEOPOROSIS	class Mollicutes|| id:ebi-a-GCST90016921	MR Egger	8.57321	10	0.573028
ebi-a-GCST90016921	finn-b-M13_OSTEOPOROSIS	Osteoporosis || id:finn-b-M13_OSTEOPOROSIS	class Mollicutes|| id:ebi-a-GCST90016921	Inverse variance weighted	12.7496	11	0.310009
ebi-a-GCST90016922	finn-b-M13_OSTEOPOROSIS	Osteoporosis || id:finn-b-M13_OSTEOPOROSIS	class Negativicutes|| id:ebi-a-GCST90016922	MR Egger	13.7522	10	0.184599
ebi-a-GCST90016922	finn-b-M13_OSTEOPOROSIS	Osteoporosis || id:finn-b-M13_OSTEOPOROSIS	class Negativicutes|| id:ebi-a-GCST90016922	Inverse variance weighted	13.9512	11	0.235705
ebi-a-GCST90016923	finn-b-M13_OSTEOPOROSIS	Osteoporosis || id:finn-b-M13_OSTEOPOROSIS	class Verrucomicrobiae|| id:ebi-a-GCST90016923	MR Egger	4.22393	9	0.896065
ebi-a-GCST90016923	finn-b-M13_OSTEOPOROSIS	Osteoporosis || id:finn-b-M13_OSTEOPOROSIS	class Verrucomicrobiae|| id:ebi-a-GCST90016923	Inverse variance weighted	4.25953	10	0.93488
ebi-a-GCST90017090	finn-b-M13_OSTEOPOROSIS	Osteoporosis || id:finn-b-M13_OSTEOPOROSIS	order Actinomycetales|| id:ebi-a-GCST90017090	MR Egger	0.852931	2	0.652812
ebi-a-GCST90017090	finn-b-M13_OSTEOPOROSIS	Osteoporosis || id:finn-b-M13_OSTEOPOROSIS	order Actinomycetales|| id:ebi-a-GCST90017090	Inverse variance weighted	4.05061	3	0.25605
ebi-a-GCST90017091	finn-b-M13_OSTEOPOROSIS	Osteoporosis || id:finn-b-M13_OSTEOPOROSIS	order Bacillales|| id:ebi-a-GCST90017091	MR Egger	8.51291	6	0.202881
ebi-a-GCST90017091	finn-b-M13_OSTEOPOROSIS	Osteoporosis || id:finn-b-M13_OSTEOPOROSIS	order Bacillales|| id:ebi-a-GCST90017091	Inverse variance weighted	8.51668	7	0.289242
ebi-a-GCST90017092	finn-b-M13_OSTEOPOROSIS	Osteoporosis || id:finn-b-M13_OSTEOPOROSIS	order Bacteroidales|| id:ebi-a-GCST90017092	MR Egger	15.6533	11	0.154497
ebi-a-GCST90017092	finn-b-M13_OSTEOPOROSIS	Osteoporosis || id:finn-b-M13_OSTEOPOROSIS	order Bacteroidales|| id:ebi-a-GCST90017092	Inverse variance weighted	15.8785	12	0.196865
ebi-a-GCST90017093	finn-b-M13_OSTEOPOROSIS	Osteoporosis || id:finn-b-M13_OSTEOPOROSIS	order Bifidobacteriales|| id:ebi-a-GCST90017093	MR Egger	10.9973	9	0.275891
ebi-a-GCST90017093	finn-b-M13_OSTEOPOROSIS	Osteoporosis || id:finn-b-M13_OSTEOPOROSIS	order Bifidobacteriales|| id:ebi-a-GCST90017093	Inverse variance weighted	18.622	10	0.045335
ebi-a-GCST90017094	finn-b-M13_OSTEOPOROSIS	Osteoporosis || id:finn-b-M13_OSTEOPOROSIS	order Burkholderiales|| id:ebi-a-GCST90017094	MR Egger	6.36207	8	0.606745
ebi-a-GCST90017094	finn-b-M13_OSTEOPOROSIS	Osteoporosis || id:finn-b-M13_OSTEOPOROSIS	order Burkholderiales|| id:ebi-a-GCST90017094	Inverse variance weighted	6.86299	9	0.651381
ebi-a-GCST90017095	finn-b-M13_OSTEOPOROSIS	Osteoporosis || id:finn-b-M13_OSTEOPOROSIS	order Clostridiales|| id:ebi-a-GCST90017095	MR Egger	9.5532	11	0.570967
ebi-a-GCST90017095	finn-b-M13_OSTEOPOROSIS	Osteoporosis || id:finn-b-M13_OSTEOPOROSIS	order Clostridiales|| id:ebi-a-GCST90017095	Inverse variance weighted	10.109	12	0.606396
ebi-a-GCST90017096	finn-b-M13_OSTEOPOROSIS	Osteoporosis || id:finn-b-M13_OSTEOPOROSIS	order Coriobacteriales|| id:ebi-a-GCST90017096	MR Egger	9.51073	11	0.574857
ebi-a-GCST90017096	finn-b-M13_OSTEOPOROSIS	Osteoporosis || id:finn-b-M13_OSTEOPOROSIS	order Coriobacteriales|| id:ebi-a-GCST90017096	Inverse variance weighted	15.7863	12	0.201222
ebi-a-GCST90017097	finn-b-M13_OSTEOPOROSIS	Osteoporosis || id:finn-b-M13_OSTEOPOROSIS	order Desulfovibrionales|| id:ebi-a-GCST90017097	MR Egger	4.47339	8	0.812089
ebi-a-GCST90017097	finn-b-M13_OSTEOPOROSIS	Osteoporosis || id:finn-b-M13_OSTEOPOROSIS	order Desulfovibrionales|| id:ebi-a-GCST90017097	Inverse variance weighted	4.4768	9	0.877329
ebi-a-GCST90017098	finn-b-M13_OSTEOPOROSIS	Osteoporosis || id:finn-b-M13_OSTEOPOROSIS	order Enterobacteriales|| id:ebi-a-GCST90017098	MR Egger	6.69946	5	0.243968
ebi-a-GCST90017098	finn-b-M13_OSTEOPOROSIS	Osteoporosis || id:finn-b-M13_OSTEOPOROSIS	order Enterobacteriales|| id:ebi-a-GCST90017098	Inverse variance weighted	12.1913	6	0.0578346
ebi-a-GCST90017099	finn-b-M13_OSTEOPOROSIS	Osteoporosis || id:finn-b-M13_OSTEOPOROSIS	order Erysipelotrichales|| id:ebi-a-GCST90017099	MR Egger	12.1443	11	0.352898
ebi-a-GCST90017099	finn-b-M13_OSTEOPOROSIS	Osteoporosis || id:finn-b-M13_OSTEOPOROSIS	order Erysipelotrichales|| id:ebi-a-GCST90017099	Inverse variance weighted	12.9025	12	0.376167
ebi-a-GCST90017100	finn-b-M13_OSTEOPOROSIS	Osteoporosis || id:finn-b-M13_OSTEOPOROSIS	order Gastranaerophilales|| id:ebi-a-GCST90017100	MR Egger	7.58749	7	0.370369
ebi-a-GCST90017100	finn-b-M13_OSTEOPOROSIS	Osteoporosis || id:finn-b-M13_OSTEOPOROSIS	order Gastranaerophilales|| id:ebi-a-GCST90017100	Inverse variance weighted	11.0813	8	0.197133
ebi-a-GCST90017101	finn-b-M13_OSTEOPOROSIS	Osteoporosis || id:finn-b-M13_OSTEOPOROSIS	order Lactobacillales|| id:ebi-a-GCST90017101	MR Egger	12.6868	13	0.472288
ebi-a-GCST90017101	finn-b-M13_OSTEOPOROSIS	Osteoporosis || id:finn-b-M13_OSTEOPOROSIS	order Lactobacillales|| id:ebi-a-GCST90017101	Inverse variance weighted	13.8508	14	0.460886
ebi-a-GCST90017102	finn-b-M13_OSTEOPOROSIS	Osteoporosis || id:finn-b-M13_OSTEOPOROSIS	order Methanobacteriales|| id:ebi-a-GCST90017102	MR Egger	7.8394	7	0.346968
ebi-a-GCST90017102	finn-b-M13_OSTEOPOROSIS	Osteoporosis || id:finn-b-M13_OSTEOPOROSIS	order Methanobacteriales|| id:ebi-a-GCST90017102	Inverse variance weighted	12.1109	8	0.146325
ebi-a-GCST90017103	finn-b-M13_OSTEOPOROSIS	Osteoporosis || id:finn-b-M13_OSTEOPOROSIS	order Mollicutes RF9|| id:ebi-a-GCST90017103	MR Egger	8.74405	10	0.556554
ebi-a-GCST90017103	finn-b-M13_OSTEOPOROSIS	Osteoporosis || id:finn-b-M13_OSTEOPOROSIS	order Mollicutes RF9|| id:ebi-a-GCST90017103	Inverse variance weighted	8.7474	11	0.645196
ebi-a-GCST90017104	finn-b-M13_OSTEOPOROSIS	Osteoporosis || id:finn-b-M13_OSTEOPOROSIS	order NB1n|| id:ebi-a-GCST90017104	MR Egger	4.54266	10	0.919565
ebi-a-GCST90017104	finn-b-M13_OSTEOPOROSIS	Osteoporosis || id:finn-b-M13_OSTEOPOROSIS	order NB1n|| id:ebi-a-GCST90017104	Inverse variance weighted	4.71619	11	0.944128
ebi-a-GCST90017105	finn-b-M13_OSTEOPOROSIS	Osteoporosis || id:finn-b-M13_OSTEOPOROSIS	order Pasteurellales|| id:ebi-a-GCST90017105	MR Egger	13.777	11	0.245579
ebi-a-GCST90017105	finn-b-M13_OSTEOPOROSIS	Osteoporosis || id:finn-b-M13_OSTEOPOROSIS	order Pasteurellales|| id:ebi-a-GCST90017105	Inverse variance weighted	14.0621	12	0.296761
ebi-a-GCST90017106	finn-b-M13_OSTEOPOROSIS	Osteoporosis || id:finn-b-M13_OSTEOPOROSIS	order Rhodospirillales|| id:ebi-a-GCST90017106	MR Egger	4.57856	12	0.970597
ebi-a-GCST90017106	finn-b-M13_OSTEOPOROSIS	Osteoporosis || id:finn-b-M13_OSTEOPOROSIS	order Rhodospirillales|| id:ebi-a-GCST90017106	Inverse variance weighted	4.75466	13	0.980204
ebi-a-GCST90017107	finn-b-M13_OSTEOPOROSIS	Osteoporosis || id:finn-b-M13_OSTEOPOROSIS	order Selenomonadales|| id:ebi-a-GCST90017107	MR Egger	13.7522	10	0.184599
ebi-a-GCST90017107	finn-b-M13_OSTEOPOROSIS	Osteoporosis || id:finn-b-M13_OSTEOPOROSIS	order Selenomonadales|| id:ebi-a-GCST90017107	Inverse variance weighted	13.9512	11	0.235705
ebi-a-GCST90017108	finn-b-M13_OSTEOPOROSIS	Osteoporosis || id:finn-b-M13_OSTEOPOROSIS	order Verrucomicrobiales|| id:ebi-a-GCST90017108	MR Egger	4.22393	9	0.896065
ebi-a-GCST90017108	finn-b-M13_OSTEOPOROSIS	Osteoporosis || id:finn-b-M13_OSTEOPOROSIS	order Verrucomicrobiales|| id:ebi-a-GCST90017108	Inverse variance weighted	4.25953	10	0.93488
ebi-a-GCST90017109	finn-b-M13_OSTEOPOROSIS	Osteoporosis || id:finn-b-M13_OSTEOPOROSIS	order Victivallales|| id:ebi-a-GCST90017109	MR Egger	10.6546	6	0.0996552
ebi-a-GCST90017109	finn-b-M13_OSTEOPOROSIS	Osteoporosis || id:finn-b-M13_OSTEOPOROSIS	order Victivallales|| id:ebi-a-GCST90017109	Inverse variance weighted	13.2855	7	0.0654493
ebi-a-GCST90016924	finn-b-M13_OSTEOPOROSIS	Osteoporosis || id:finn-b-M13_OSTEOPOROSIS	family Acidaminococcaceae|| id:ebi-a-GCST90016924	MR Egger	2.44248	5	0.785131
ebi-a-GCST90016924	finn-b-M13_OSTEOPOROSIS	Osteoporosis || id:finn-b-M13_OSTEOPOROSIS	family Acidaminococcaceae|| id:ebi-a-GCST90016924	Inverse variance weighted	4.06678	6	0.667639
ebi-a-GCST90016925	finn-b-M13_OSTEOPOROSIS	Osteoporosis || id:finn-b-M13_OSTEOPOROSIS	family Actinomycetaceae|| id:ebi-a-GCST90016925	MR Egger	0.853303	2	0.652691
ebi-a-GCST90016925	finn-b-M13_OSTEOPOROSIS	Osteoporosis || id:finn-b-M13_OSTEOPOROSIS	family Actinomycetaceae|| id:ebi-a-GCST90016925	Inverse variance weighted	4.05211	3	0.255892
ebi-a-GCST90016926	finn-b-M13_OSTEOPOROSIS	Osteoporosis || id:finn-b-M13_OSTEOPOROSIS	family Alcaligenaceae|| id:ebi-a-GCST90016926	MR Egger	8.63337	9	0.471781
ebi-a-GCST90016926	finn-b-M13_OSTEOPOROSIS	Osteoporosis || id:finn-b-M13_OSTEOPOROSIS	family Alcaligenaceae|| id:ebi-a-GCST90016926	Inverse variance weighted	8.7222	10	0.558655
ebi-a-GCST90016927	finn-b-M13_OSTEOPOROSIS	Osteoporosis || id:finn-b-M13_OSTEOPOROSIS	family Bacteroidaceae|| id:ebi-a-GCST90016927	MR Egger	5.1218	5	0.401197
ebi-a-GCST90016927	finn-b-M13_OSTEOPOROSIS	Osteoporosis || id:finn-b-M13_OSTEOPOROSIS	family Bacteroidaceae|| id:ebi-a-GCST90016927	Inverse variance weighted	15.0991	6	0.0194994
ebi-a-GCST90016928	finn-b-M13_OSTEOPOROSIS	Osteoporosis || id:finn-b-M13_OSTEOPOROSIS	family Bacteroidales S24 7group|| id:ebi-a-GCST90016928	MR Egger	7.38726	6	0.286513
ebi-a-GCST90016928	finn-b-M13_OSTEOPOROSIS	Osteoporosis || id:finn-b-M13_OSTEOPOROSIS	family Bacteroidales S24 7group|| id:ebi-a-GCST90016928	Inverse variance weighted	8.91546	7	0.258783
ebi-a-GCST90016929	finn-b-M13_OSTEOPOROSIS	Osteoporosis || id:finn-b-M13_OSTEOPOROSIS	family Bifidobacteriaceae|| id:ebi-a-GCST90016929	MR Egger	10.9973	9	0.275891
ebi-a-GCST90016929	finn-b-M13_OSTEOPOROSIS	Osteoporosis || id:finn-b-M13_OSTEOPOROSIS	family Bifidobacteriaceae|| id:ebi-a-GCST90016929	Inverse variance weighted	18.622	10	0.045335
ebi-a-GCST90016931	finn-b-M13_OSTEOPOROSIS	Osteoporosis || id:finn-b-M13_OSTEOPOROSIS	family Clostridiaceae1|| id:ebi-a-GCST90016931	MR Egger	8.59778	8	0.377354
ebi-a-GCST90016931	finn-b-M13_OSTEOPOROSIS	Osteoporosis || id:finn-b-M13_OSTEOPOROSIS	family Clostridiaceae1|| id:ebi-a-GCST90016931	Inverse variance weighted	8.75417	9	0.460269
ebi-a-GCST90016932	finn-b-M13_OSTEOPOROSIS	Osteoporosis || id:finn-b-M13_OSTEOPOROSIS	family Clostridiales vadin BB60 group|| id:ebi-a-GCST90016932	MR Egger	26.5197	13	0.0144653
ebi-a-GCST90016932	finn-b-M13_OSTEOPOROSIS	Osteoporosis || id:finn-b-M13_OSTEOPOROSIS	family Clostridiales vadin BB60 group|| id:ebi-a-GCST90016932	Inverse variance weighted	28.6211	14	0.0117547
ebi-a-GCST90016933	finn-b-M13_OSTEOPOROSIS	Osteoporosis || id:finn-b-M13_OSTEOPOROSIS	family Coriobacteriaceae|| id:ebi-a-GCST90016933	MR Egger	9.51073	11	0.574857
ebi-a-GCST90016933	finn-b-M13_OSTEOPOROSIS	Osteoporosis || id:finn-b-M13_OSTEOPOROSIS	family Coriobacteriaceae|| id:ebi-a-GCST90016933	Inverse variance weighted	15.7863	12	0.201222
ebi-a-GCST90016934	finn-b-M13_OSTEOPOROSIS	Osteoporosis || id:finn-b-M13_OSTEOPOROSIS	family Defluviitaleaceae|| id:ebi-a-GCST90016934	MR Egger	18.7008	9	0.0278606
ebi-a-GCST90016934	finn-b-M13_OSTEOPOROSIS	Osteoporosis || id:finn-b-M13_OSTEOPOROSIS	family Defluviitaleaceae|| id:ebi-a-GCST90016934	Inverse variance weighted	18.7018	10	0.0442182
ebi-a-GCST90016935	finn-b-M13_OSTEOPOROSIS	Osteoporosis || id:finn-b-M13_OSTEOPOROSIS	family Desulfovibrionaceae|| id:ebi-a-GCST90016935	MR Egger	2.83845	6	0.828833
ebi-a-GCST90016935	finn-b-M13_OSTEOPOROSIS	Osteoporosis || id:finn-b-M13_OSTEOPOROSIS	family Desulfovibrionaceae|| id:ebi-a-GCST90016935	Inverse variance weighted	2.91604	7	0.892659
ebi-a-GCST90016936	finn-b-M13_OSTEOPOROSIS	Osteoporosis || id:finn-b-M13_OSTEOPOROSIS	family Enterobacteriaceae|| id:ebi-a-GCST90016936	MR Egger	6.69946	5	0.243968
ebi-a-GCST90016936	finn-b-M13_OSTEOPOROSIS	Osteoporosis || id:finn-b-M13_OSTEOPOROSIS	family Enterobacteriaceae|| id:ebi-a-GCST90016936	Inverse variance weighted	12.1913	6	0.0578346
ebi-a-GCST90016937	finn-b-M13_OSTEOPOROSIS	Osteoporosis || id:finn-b-M13_OSTEOPOROSIS	family Erysipelotrichaceae|| id:ebi-a-GCST90016937	MR Egger	12.1443	11	0.352898
ebi-a-GCST90016937	finn-b-M13_OSTEOPOROSIS	Osteoporosis || id:finn-b-M13_OSTEOPOROSIS	family Erysipelotrichaceae|| id:ebi-a-GCST90016937	Inverse variance weighted	12.9025	12	0.376167
ebi-a-GCST90016938	finn-b-M13_OSTEOPOROSIS	Osteoporosis || id:finn-b-M13_OSTEOPOROSIS	family Family XI|| id:ebi-a-GCST90016938	MR Egger	1.73286	6	0.942557
ebi-a-GCST90016938	finn-b-M13_OSTEOPOROSIS	Osteoporosis || id:finn-b-M13_OSTEOPOROSIS	family Family XI|| id:ebi-a-GCST90016938	Inverse variance weighted	5.73944	7	0.570481
ebi-a-GCST90016939	finn-b-M13_OSTEOPOROSIS	Osteoporosis || id:finn-b-M13_OSTEOPOROSIS	family Family XIII|| id:ebi-a-GCST90016939	MR Egger	1.33158	5	0.931649
ebi-a-GCST90016939	finn-b-M13_OSTEOPOROSIS	Osteoporosis || id:finn-b-M13_OSTEOPOROSIS	family Family XIII|| id:ebi-a-GCST90016939	Inverse variance weighted	1.68325	6	0.946407
ebi-a-GCST90016940	finn-b-M13_OSTEOPOROSIS	Osteoporosis || id:finn-b-M13_OSTEOPOROSIS	family Lachnospiraceae|| id:ebi-a-GCST90016940	MR Egger	7.55718	14	0.911098
ebi-a-GCST90016940	finn-b-M13_OSTEOPOROSIS	Osteoporosis || id:finn-b-M13_OSTEOPOROSIS	family Lachnospiraceae|| id:ebi-a-GCST90016940	Inverse variance weighted	8.59396	15	0.897774
ebi-a-GCST90016941	finn-b-M13_OSTEOPOROSIS	Osteoporosis || id:finn-b-M13_OSTEOPOROSIS	family Lactobacillaceae|| id:ebi-a-GCST90016941	MR Egger	3.15819	6	0.788747
ebi-a-GCST90016941	finn-b-M13_OSTEOPOROSIS	Osteoporosis || id:finn-b-M13_OSTEOPOROSIS	family Lactobacillaceae|| id:ebi-a-GCST90016941	Inverse variance weighted	3.33894	7	0.851979
ebi-a-GCST90016942	finn-b-M13_OSTEOPOROSIS	Osteoporosis || id:finn-b-M13_OSTEOPOROSIS	family Methanobacteriaceae|| id:ebi-a-GCST90016942	MR Egger	7.8394	7	0.346968
ebi-a-GCST90016942	finn-b-M13_OSTEOPOROSIS	Osteoporosis || id:finn-b-M13_OSTEOPOROSIS	family Methanobacteriaceae|| id:ebi-a-GCST90016942	Inverse variance weighted	12.1109	8	0.146325
ebi-a-GCST90016943	finn-b-M13_OSTEOPOROSIS	Osteoporosis || id:finn-b-M13_OSTEOPOROSIS	family Oxalobacteraceae|| id:ebi-a-GCST90016943	MR Egger	12.198	12	0.429916
ebi-a-GCST90016943	finn-b-M13_OSTEOPOROSIS	Osteoporosis || id:finn-b-M13_OSTEOPOROSIS	family Oxalobacteraceae|| id:ebi-a-GCST90016943	Inverse variance weighted	12.9539	13	0.451379
ebi-a-GCST90016944	finn-b-M13_OSTEOPOROSIS	Osteoporosis || id:finn-b-M13_OSTEOPOROSIS	family Pasteurellaceae|| id:ebi-a-GCST90016944	MR Egger	13.777	11	0.245579
ebi-a-GCST90016944	finn-b-M13_OSTEOPOROSIS	Osteoporosis || id:finn-b-M13_OSTEOPOROSIS	family Pasteurellaceae|| id:ebi-a-GCST90016944	Inverse variance weighted	14.0621	12	0.296761
ebi-a-GCST90016945	finn-b-M13_OSTEOPOROSIS	Osteoporosis || id:finn-b-M13_OSTEOPOROSIS	family Peptococcaceae|| id:ebi-a-GCST90016945	MR Egger	3.43681	7	0.841872
ebi-a-GCST90016945	finn-b-M13_OSTEOPOROSIS	Osteoporosis || id:finn-b-M13_OSTEOPOROSIS	family Peptococcaceae|| id:ebi-a-GCST90016945	Inverse variance weighted	3.44007	8	0.90379
ebi-a-GCST90016946	finn-b-M13_OSTEOPOROSIS	Osteoporosis || id:finn-b-M13_OSTEOPOROSIS	family Peptostreptococcaceae|| id:ebi-a-GCST90016946	MR Egger	12.8068	11	0.306138
ebi-a-GCST90016946	finn-b-M13_OSTEOPOROSIS	Osteoporosis || id:finn-b-M13_OSTEOPOROSIS	family Peptostreptococcaceae|| id:ebi-a-GCST90016946	Inverse variance weighted	12.8094	12	0.383046
ebi-a-GCST90016947	finn-b-M13_OSTEOPOROSIS	Osteoporosis || id:finn-b-M13_OSTEOPOROSIS	family Porphyromonadaceae|| id:ebi-a-GCST90016947	MR Egger	7.03619	7	0.425121
ebi-a-GCST90016947	finn-b-M13_OSTEOPOROSIS	Osteoporosis || id:finn-b-M13_OSTEOPOROSIS	family Porphyromonadaceae|| id:ebi-a-GCST90016947	Inverse variance weighted	8.10434	8	0.423345
ebi-a-GCST90016948	finn-b-M13_OSTEOPOROSIS	Osteoporosis || id:finn-b-M13_OSTEOPOROSIS	family Prevotellaceae|| id:ebi-a-GCST90016948	MR Egger	6.19013	13	0.938958
ebi-a-GCST90016948	finn-b-M13_OSTEOPOROSIS	Osteoporosis || id:finn-b-M13_OSTEOPOROSIS	family Prevotellaceae|| id:ebi-a-GCST90016948	Inverse variance weighted	6.53396	14	0.951189
ebi-a-GCST90016949	finn-b-M13_OSTEOPOROSIS	Osteoporosis || id:finn-b-M13_OSTEOPOROSIS	family Rhodospirillaceae|| id:ebi-a-GCST90016949	MR Egger	4.58963	13	0.983152
ebi-a-GCST90016949	finn-b-M13_OSTEOPOROSIS	Osteoporosis || id:finn-b-M13_OSTEOPOROSIS	family Rhodospirillaceae|| id:ebi-a-GCST90016949	Inverse variance weighted	5.06447	14	0.984895
ebi-a-GCST90016950	finn-b-M13_OSTEOPOROSIS	Osteoporosis || id:finn-b-M13_OSTEOPOROSIS	family Rikenellaceae|| id:ebi-a-GCST90016950	MR Egger	13.4089	14	0.494609
ebi-a-GCST90016950	finn-b-M13_OSTEOPOROSIS	Osteoporosis || id:finn-b-M13_OSTEOPOROSIS	family Rikenellaceae|| id:ebi-a-GCST90016950	Inverse variance weighted	13.4104	15	0.570632
ebi-a-GCST90016951	finn-b-M13_OSTEOPOROSIS	Osteoporosis || id:finn-b-M13_OSTEOPOROSIS	family Ruminococcaceae|| id:ebi-a-GCST90016951	MR Egger	9.1745	7	0.24037
ebi-a-GCST90016951	finn-b-M13_OSTEOPOROSIS	Osteoporosis || id:finn-b-M13_OSTEOPOROSIS	family Ruminococcaceae|| id:ebi-a-GCST90016951	Inverse variance weighted	9.38257	8	0.311058
ebi-a-GCST90016952	finn-b-M13_OSTEOPOROSIS	Osteoporosis || id:finn-b-M13_OSTEOPOROSIS	family Streptococcaceae|| id:ebi-a-GCST90016952	MR Egger	13.5965	9	0.137418
ebi-a-GCST90016952	finn-b-M13_OSTEOPOROSIS	Osteoporosis || id:finn-b-M13_OSTEOPOROSIS	family Streptococcaceae|| id:ebi-a-GCST90016952	Inverse variance weighted	14.8347	10	0.138205
ebi-a-GCST90016956	finn-b-M13_OSTEOPOROSIS	Osteoporosis || id:finn-b-M13_OSTEOPOROSIS	family Veillonellaceae|| id:ebi-a-GCST90016956	MR Egger	9.58283	17	0.920187
ebi-a-GCST90016956	finn-b-M13_OSTEOPOROSIS	Osteoporosis || id:finn-b-M13_OSTEOPOROSIS	family Veillonellaceae|| id:ebi-a-GCST90016956	Inverse variance weighted	10.75	18	0.904664
ebi-a-GCST90016957	finn-b-M13_OSTEOPOROSIS	Osteoporosis || id:finn-b-M13_OSTEOPOROSIS	family Verrucomicrobiaceae|| id:ebi-a-GCST90016957	MR Egger	4.22418	9	0.896048
ebi-a-GCST90016957	finn-b-M13_OSTEOPOROSIS	Osteoporosis || id:finn-b-M13_OSTEOPOROSIS	family Verrucomicrobiaceae|| id:ebi-a-GCST90016957	Inverse variance weighted	4.25955	10	0.934879
ebi-a-GCST90016958	finn-b-M13_OSTEOPOROSIS	Osteoporosis || id:finn-b-M13_OSTEOPOROSIS	family Victivallaceae|| id:ebi-a-GCST90016958	MR Egger	12.0486	10	0.281814
ebi-a-GCST90016958	finn-b-M13_OSTEOPOROSIS	Osteoporosis || id:finn-b-M13_OSTEOPOROSIS	family Victivallaceae|| id:ebi-a-GCST90016958	Inverse variance weighted	12.2198	11	0.347353
ebi-a-GCST90016959	finn-b-M13_OSTEOPOROSIS	Osteoporosis || id:finn-b-M13_OSTEOPOROSIS	genus Actinomycesgenus Actinomyces|| id:ebi-a-GCST90016959	MR Egger	3.01401	5	0.697825
ebi-a-GCST90016959	finn-b-M13_OSTEOPOROSIS	Osteoporosis || id:finn-b-M13_OSTEOPOROSIS	genus Actinomycesgenus Actinomyces|| id:ebi-a-GCST90016959	Inverse variance weighted	4.08127	6	0.665679
ebi-a-GCST90016960	finn-b-M13_OSTEOPOROSIS	Osteoporosis || id:finn-b-M13_OSTEOPOROSIS	genus Adlercreutziagenus Adlercreutzia|| id:ebi-a-GCST90016960	MR Egger	8.28885	6	0.217696
ebi-a-GCST90016960	finn-b-M13_OSTEOPOROSIS	Osteoporosis || id:finn-b-M13_OSTEOPOROSIS	genus Adlercreutziagenus Adlercreutzia|| id:ebi-a-GCST90016960	Inverse variance weighted	9.94057	7	0.191967
ebi-a-GCST90016961	finn-b-M13_OSTEOPOROSIS	Osteoporosis || id:finn-b-M13_OSTEOPOROSIS	genus Akkermansiagenus Akkermansia|| id:ebi-a-GCST90016961	MR Egger	4.22585	9	0.895928
ebi-a-GCST90016961	finn-b-M13_OSTEOPOROSIS	Osteoporosis || id:finn-b-M13_OSTEOPOROSIS	genus Akkermansiagenus Akkermansia|| id:ebi-a-GCST90016961	Inverse variance weighted	4.25972	10	0.934871
ebi-a-GCST90016962	finn-b-M13_OSTEOPOROSIS	Osteoporosis || id:finn-b-M13_OSTEOPOROSIS	genus Alistipesgenus Alistipes|| id:ebi-a-GCST90016962	MR Egger	16.7439	10	0.0802255
ebi-a-GCST90016962	finn-b-M13_OSTEOPOROSIS	Osteoporosis || id:finn-b-M13_OSTEOPOROSIS	genus Alistipesgenus Alistipes|| id:ebi-a-GCST90016962	Inverse variance weighted	18.6114	11	0.0684365
ebi-a-GCST90016963	finn-b-M13_OSTEOPOROSIS	Osteoporosis || id:finn-b-M13_OSTEOPOROSIS	genus Allisonellagenus Allisonella|| id:ebi-a-GCST90016963	MR Egger	2.84863	6	0.827591
ebi-a-GCST90016963	finn-b-M13_OSTEOPOROSIS	Osteoporosis || id:finn-b-M13_OSTEOPOROSIS	genus Allisonellagenus Allisonella|| id:ebi-a-GCST90016963	Inverse variance weighted	4.5932	7	0.709468
ebi-a-GCST90016964	finn-b-M13_OSTEOPOROSIS	Osteoporosis || id:finn-b-M13_OSTEOPOROSIS	genus Alloprevotellagenus Alloprevotella|| id:ebi-a-GCST90016964	MR Egger	9.2011	3	0.0267333
ebi-a-GCST90016964	finn-b-M13_OSTEOPOROSIS	Osteoporosis || id:finn-b-M13_OSTEOPOROSIS	genus Alloprevotellagenus Alloprevotella|| id:ebi-a-GCST90016964	Inverse variance weighted	9.42097	4	0.0513967
ebi-a-GCST90016965	finn-b-M13_OSTEOPOROSIS	Osteoporosis || id:finn-b-M13_OSTEOPOROSIS	genus Anaerofilumgenus Anaerofilum|| id:ebi-a-GCST90016965	MR Egger	9.86246	9	0.361735
ebi-a-GCST90016965	finn-b-M13_OSTEOPOROSIS	Osteoporosis || id:finn-b-M13_OSTEOPOROSIS	genus Anaerofilumgenus Anaerofilum|| id:ebi-a-GCST90016965	Inverse variance weighted	10.5987	10	0.389628
ebi-a-GCST90016966	finn-b-M13_OSTEOPOROSIS	Osteoporosis || id:finn-b-M13_OSTEOPOROSIS	genus Anaerostipesgenus Anaerostipes|| id:ebi-a-GCST90016966	MR Egger	12.7693	11	0.308669
ebi-a-GCST90016966	finn-b-M13_OSTEOPOROSIS	Osteoporosis || id:finn-b-M13_OSTEOPOROSIS	genus Anaerostipesgenus Anaerostipes|| id:ebi-a-GCST90016966	Inverse variance weighted	12.7693	12	0.386027
ebi-a-GCST90016967	finn-b-M13_OSTEOPOROSIS	Osteoporosis || id:finn-b-M13_OSTEOPOROSIS	genus Anaerotruncusgenus Anaerotruncus|| id:ebi-a-GCST90016967	MR Egger	9.6724	11	0.560074
ebi-a-GCST90016967	finn-b-M13_OSTEOPOROSIS	Osteoporosis || id:finn-b-M13_OSTEOPOROSIS	genus Anaerotruncusgenus Anaerotruncus|| id:ebi-a-GCST90016967	Inverse variance weighted	9.91791	12	0.623162
ebi-a-GCST90016968	finn-b-M13_OSTEOPOROSIS	Osteoporosis || id:finn-b-M13_OSTEOPOROSIS	genus Bacteroidesgenus Bacteroides|| id:ebi-a-GCST90016968	MR Egger	5.1218	5	0.401197
ebi-a-GCST90016968	finn-b-M13_OSTEOPOROSIS	Osteoporosis || id:finn-b-M13_OSTEOPOROSIS	genus Bacteroidesgenus Bacteroides|| id:ebi-a-GCST90016968	Inverse variance weighted	15.0991	6	0.0194994
ebi-a-GCST90016969	finn-b-M13_OSTEOPOROSIS	Osteoporosis || id:finn-b-M13_OSTEOPOROSIS	genus Barnesiellagenus Barnesiella|| id:ebi-a-GCST90016969	MR Egger	9.81644	10	0.456743
ebi-a-GCST90016969	finn-b-M13_OSTEOPOROSIS	Osteoporosis || id:finn-b-M13_OSTEOPOROSIS	genus Barnesiellagenus Barnesiella|| id:ebi-a-GCST90016969	Inverse variance weighted	9.92232	11	0.537388
ebi-a-GCST90016970	finn-b-M13_OSTEOPOROSIS	Osteoporosis || id:finn-b-M13_OSTEOPOROSIS	genus Bifidobacteriumgenus Bifidobacterium|| id:ebi-a-GCST90016970	MR Egger	14.3927	10	0.155821
ebi-a-GCST90016970	finn-b-M13_OSTEOPOROSIS	Osteoporosis || id:finn-b-M13_OSTEOPOROSIS	genus Bifidobacteriumgenus Bifidobacterium|| id:ebi-a-GCST90016970	Inverse variance weighted	16.1568	11	0.135407
ebi-a-GCST90016971	finn-b-M13_OSTEOPOROSIS	Osteoporosis || id:finn-b-M13_OSTEOPOROSIS	genus Bilophilagenus Bilophila|| id:ebi-a-GCST90016971	MR Egger	9.56244	11	0.570122
ebi-a-GCST90016971	finn-b-M13_OSTEOPOROSIS	Osteoporosis || id:finn-b-M13_OSTEOPOROSIS	genus Bilophilagenus Bilophila|| id:ebi-a-GCST90016971	Inverse variance weighted	9.56403	12	0.654148
ebi-a-GCST90016972	finn-b-M13_OSTEOPOROSIS	Osteoporosis || id:finn-b-M13_OSTEOPOROSIS	genus Blautiagenus Blautia|| id:ebi-a-GCST90016972	Inverse variance weighted	0.205974	1	0.649942
ebi-a-GCST90016973	finn-b-M13_OSTEOPOROSIS	Osteoporosis || id:finn-b-M13_OSTEOPOROSIS	genus Butyricicoccusgenus Butyricicoccus|| id:ebi-a-GCST90016973	MR Egger	5.54508	6	0.476025
ebi-a-GCST90016973	finn-b-M13_OSTEOPOROSIS	Osteoporosis || id:finn-b-M13_OSTEOPOROSIS	genus Butyricicoccusgenus Butyricicoccus|| id:ebi-a-GCST90016973	Inverse variance weighted	5.78048	7	0.565603
ebi-a-GCST90016974	finn-b-M13_OSTEOPOROSIS	Osteoporosis || id:finn-b-M13_OSTEOPOROSIS	genus Butyricimonasgenus Butyricimonas|| id:ebi-a-GCST90016974	MR Egger	7.77551	11	0.733261
ebi-a-GCST90016974	finn-b-M13_OSTEOPOROSIS	Osteoporosis || id:finn-b-M13_OSTEOPOROSIS	genus Butyricimonasgenus Butyricimonas|| id:ebi-a-GCST90016974	Inverse variance weighted	8.28283	12	0.762656
ebi-a-GCST90016975	finn-b-M13_OSTEOPOROSIS	Osteoporosis || id:finn-b-M13_OSTEOPOROSIS	genus Butyrivibriogenus Butyrivibrio|| id:ebi-a-GCST90016975	MR Egger	14.4192	13	0.344995
ebi-a-GCST90016975	finn-b-M13_OSTEOPOROSIS	Osteoporosis || id:finn-b-M13_OSTEOPOROSIS	genus Butyrivibriogenus Butyrivibrio|| id:ebi-a-GCST90016975	Inverse variance weighted	16.0505	14	0.310298
ebi-a-GCST90016976	finn-b-M13_OSTEOPOROSIS	Osteoporosis || id:finn-b-M13_OSTEOPOROSIS	genus Candidatus Soleaferreagenus Candidatus Soleaferrea|| id:ebi-a-GCST90016976	MR Egger	7.15215	7	0.413212
ebi-a-GCST90016976	finn-b-M13_OSTEOPOROSIS	Osteoporosis || id:finn-b-M13_OSTEOPOROSIS	genus Candidatus Soleaferreagenus Candidatus Soleaferrea|| id:ebi-a-GCST90016976	Inverse variance weighted	11.4602	8	0.176961
ebi-a-GCST90016977	finn-b-M13_OSTEOPOROSIS	Osteoporosis || id:finn-b-M13_OSTEOPOROSIS	genus Catenibacteriumgenus Catenibacterium|| id:ebi-a-GCST90016977	MR Egger	0.73505	2	0.692446
ebi-a-GCST90016977	finn-b-M13_OSTEOPOROSIS	Osteoporosis || id:finn-b-M13_OSTEOPOROSIS	genus Catenibacteriumgenus Catenibacterium|| id:ebi-a-GCST90016977	Inverse variance weighted	4.6077	3	0.202883
ebi-a-GCST90016978	finn-b-M13_OSTEOPOROSIS	Osteoporosis || id:finn-b-M13_OSTEOPOROSIS	genus Christensenellaceae R 7groupgenus Christensenellaceae R 7group|| id:ebi-a-GCST90016978	MR Egger	3.43825	6	0.752166
ebi-a-GCST90016978	finn-b-M13_OSTEOPOROSIS	Osteoporosis || id:finn-b-M13_OSTEOPOROSIS	genus Christensenellaceae R 7groupgenus Christensenellaceae R 7group|| id:ebi-a-GCST90016978	Inverse variance weighted	3.54102	7	0.830862
ebi-a-GCST90016979	finn-b-M13_OSTEOPOROSIS	Osteoporosis || id:finn-b-M13_OSTEOPOROSIS	genus Clostridium innocuum groupgenus Clostridium innocuum group|| id:ebi-a-GCST90016979	MR Egger	10.1286	5	0.071673
ebi-a-GCST90016979	finn-b-M13_OSTEOPOROSIS	Osteoporosis || id:finn-b-M13_OSTEOPOROSIS	genus Clostridium innocuum groupgenus Clostridium innocuum group|| id:ebi-a-GCST90016979	Inverse variance weighted	10.1984	6	0.116543
ebi-a-GCST90016980	finn-b-M13_OSTEOPOROSIS	Osteoporosis || id:finn-b-M13_OSTEOPOROSIS	genus Clostridium sensustricto1genus Clostridium sensustricto1|| id:ebi-a-GCST90016980	MR Egger	2.94928	5	0.707806
ebi-a-GCST90016980	finn-b-M13_OSTEOPOROSIS	Osteoporosis || id:finn-b-M13_OSTEOPOROSIS	genus Clostridium sensustricto1genus Clostridium sensustricto1|| id:ebi-a-GCST90016980	Inverse variance weighted	3.40193	6	0.756968
ebi-a-GCST90016981	finn-b-M13_OSTEOPOROSIS	Osteoporosis || id:finn-b-M13_OSTEOPOROSIS	genus Collinsellagenus Collinsella|| id:ebi-a-GCST90016981	MR Egger	5.46187	7	0.603787
ebi-a-GCST90016981	finn-b-M13_OSTEOPOROSIS	Osteoporosis || id:finn-b-M13_OSTEOPOROSIS	genus Collinsellagenus Collinsella|| id:ebi-a-GCST90016981	Inverse variance weighted	5.46755	8	0.706632
ebi-a-GCST90016982	finn-b-M13_OSTEOPOROSIS	Osteoporosis || id:finn-b-M13_OSTEOPOROSIS	genus Coprobactergenus Coprobacter|| id:ebi-a-GCST90016982	MR Egger	8.35258	8	0.399808
ebi-a-GCST90016982	finn-b-M13_OSTEOPOROSIS	Osteoporosis || id:finn-b-M13_OSTEOPOROSIS	genus Coprobactergenus Coprobacter|| id:ebi-a-GCST90016982	Inverse variance weighted	11.4348	9	0.247078
ebi-a-GCST90016983	finn-b-M13_OSTEOPOROSIS	Osteoporosis || id:finn-b-M13_OSTEOPOROSIS	genus Coprococcus1genus Coprococcus1|| id:ebi-a-GCST90016983	MR Egger	8.87802	9	0.44861
ebi-a-GCST90016983	finn-b-M13_OSTEOPOROSIS	Osteoporosis || id:finn-b-M13_OSTEOPOROSIS	genus Coprococcus1genus Coprococcus1|| id:ebi-a-GCST90016983	Inverse variance weighted	10.5848	10	0.390765
ebi-a-GCST90016984	finn-b-M13_OSTEOPOROSIS	Osteoporosis || id:finn-b-M13_OSTEOPOROSIS	genus Coprococcus2genus Coprococcus2|| id:ebi-a-GCST90016984	MR Egger	3.11068	6	0.794833
ebi-a-GCST90016984	finn-b-M13_OSTEOPOROSIS	Osteoporosis || id:finn-b-M13_OSTEOPOROSIS	genus Coprococcus2genus Coprococcus2|| id:ebi-a-GCST90016984	Inverse variance weighted	3.1108	7	0.874566
ebi-a-GCST90016985	finn-b-M13_OSTEOPOROSIS	Osteoporosis || id:finn-b-M13_OSTEOPOROSIS	genus Coprococcus3genus Coprococcus3|| id:ebi-a-GCST90016985	MR Egger	12.8078	7	0.0769333
ebi-a-GCST90016985	finn-b-M13_OSTEOPOROSIS	Osteoporosis || id:finn-b-M13_OSTEOPOROSIS	genus Coprococcus3genus Coprococcus3|| id:ebi-a-GCST90016985	Inverse variance weighted	13.7235	8	0.089262
ebi-a-GCST90016986	finn-b-M13_OSTEOPOROSIS	Osteoporosis || id:finn-b-M13_OSTEOPOROSIS	genus Defluviitaleaceae UCG011genus Defluviitaleaceae UCG011|| id:ebi-a-GCST90016986	MR Egger	17.435	7	0.0147963
ebi-a-GCST90016986	finn-b-M13_OSTEOPOROSIS	Osteoporosis || id:finn-b-M13_OSTEOPOROSIS	genus Defluviitaleaceae UCG011genus Defluviitaleaceae UCG011|| id:ebi-a-GCST90016986	Inverse variance weighted	17.8394	8	0.0224632
ebi-a-GCST90016987	finn-b-M13_OSTEOPOROSIS	Osteoporosis || id:finn-b-M13_OSTEOPOROSIS	genus Desulfovibriogenus Desulfovibrio|| id:ebi-a-GCST90016987	MR Egger	4.38757	7	0.73421
ebi-a-GCST90016987	finn-b-M13_OSTEOPOROSIS	Osteoporosis || id:finn-b-M13_OSTEOPOROSIS	genus Desulfovibriogenus Desulfovibrio|| id:ebi-a-GCST90016987	Inverse variance weighted	5.17476	8	0.738745
ebi-a-GCST90016988	finn-b-M13_OSTEOPOROSIS	Osteoporosis || id:finn-b-M13_OSTEOPOROSIS	genus Dialistergenus Dialister|| id:ebi-a-GCST90016988	MR Egger	8.89411	9	0.447106
ebi-a-GCST90016988	finn-b-M13_OSTEOPOROSIS	Osteoporosis || id:finn-b-M13_OSTEOPOROSIS	genus Dialistergenus Dialister|| id:ebi-a-GCST90016988	Inverse variance weighted	9.33238	10	0.500877
ebi-a-GCST90016989	finn-b-M13_OSTEOPOROSIS	Osteoporosis || id:finn-b-M13_OSTEOPOROSIS	genus Doreagenus Dorea|| id:ebi-a-GCST90016989	MR Egger	6.5372	8	0.587285
ebi-a-GCST90016989	finn-b-M13_OSTEOPOROSIS	Osteoporosis || id:finn-b-M13_OSTEOPOROSIS	genus Doreagenus Dorea|| id:ebi-a-GCST90016989	Inverse variance weighted	6.60873	9	0.677782
ebi-a-GCST90016990	finn-b-M13_OSTEOPOROSIS	Osteoporosis || id:finn-b-M13_OSTEOPOROSIS	genus Eggerthellagenus Eggerthella|| id:ebi-a-GCST90016990	MR Egger	11.3749	8	0.181351
ebi-a-GCST90016990	finn-b-M13_OSTEOPOROSIS	Osteoporosis || id:finn-b-M13_OSTEOPOROSIS	genus Eggerthellagenus Eggerthella|| id:ebi-a-GCST90016990	Inverse variance weighted	11.697	9	0.230935
ebi-a-GCST90016991	finn-b-M13_OSTEOPOROSIS	Osteoporosis || id:finn-b-M13_OSTEOPOROSIS	genus Eisenbergiellagenus Eisenbergiella|| id:ebi-a-GCST90016991	MR Egger	13.5225	9	0.140352
ebi-a-GCST90016991	finn-b-M13_OSTEOPOROSIS	Osteoporosis || id:finn-b-M13_OSTEOPOROSIS	genus Eisenbergiellagenus Eisenbergiella|| id:ebi-a-GCST90016991	Inverse variance weighted	14.851	10	0.13759
ebi-a-GCST90016992	finn-b-M13_OSTEOPOROSIS	Osteoporosis || id:finn-b-M13_OSTEOPOROSIS	genus Enterorhabdusgenus Enterorhabdus|| id:ebi-a-GCST90016992	MR Egger	3.57721	4	0.466237
ebi-a-GCST90016992	finn-b-M13_OSTEOPOROSIS	Osteoporosis || id:finn-b-M13_OSTEOPOROSIS	genus Enterorhabdusgenus Enterorhabdus|| id:ebi-a-GCST90016992	Inverse variance weighted	3.57734	5	0.611718
ebi-a-GCST90016993	finn-b-M13_OSTEOPOROSIS	Osteoporosis || id:finn-b-M13_OSTEOPOROSIS	genus Erysipelatoclostridiumgenus Erysipelatoclostridium|| id:ebi-a-GCST90016993	MR Egger	11.6157	13	0.559378
ebi-a-GCST90016993	finn-b-M13_OSTEOPOROSIS	Osteoporosis || id:finn-b-M13_OSTEOPOROSIS	genus Erysipelatoclostridiumgenus Erysipelatoclostridium|| id:ebi-a-GCST90016993	Inverse variance weighted	12.5907	14	0.558978
ebi-a-GCST90016995	finn-b-M13_OSTEOPOROSIS	Osteoporosis || id:finn-b-M13_OSTEOPOROSIS	genus Escherichia Shigellagenus Escherichia Shigella|| id:ebi-a-GCST90016995	MR Egger	6.34926	8	0.608172
ebi-a-GCST90016995	finn-b-M13_OSTEOPOROSIS	Osteoporosis || id:finn-b-M13_OSTEOPOROSIS	genus Escherichia Shigellagenus Escherichia Shigella|| id:ebi-a-GCST90016995	Inverse variance weighted	6.47327	9	0.691774
ebi-a-GCST90016996	finn-b-M13_OSTEOPOROSIS	Osteoporosis || id:finn-b-M13_OSTEOPOROSIS	genus Eubacterium brachy groupgenus Eubacterium brachy group|| id:ebi-a-GCST90016996	MR Egger	6.46642	8	0.595135
ebi-a-GCST90016996	finn-b-M13_OSTEOPOROSIS	Osteoporosis || id:finn-b-M13_OSTEOPOROSIS	genus Eubacterium brachy groupgenus Eubacterium brachy group|| id:ebi-a-GCST90016996	Inverse variance weighted	6.57962	9	0.680795
ebi-a-GCST90016997	finn-b-M13_OSTEOPOROSIS	Osteoporosis || id:finn-b-M13_OSTEOPOROSIS	genus Eubacterium coprostanoligenes groupgenus Eubacterium coprostanoligenes group|| id:ebi-a-GCST90016997	MR Egger	9.14601	11	0.608417
ebi-a-GCST90016997	finn-b-M13_OSTEOPOROSIS	Osteoporosis || id:finn-b-M13_OSTEOPOROSIS	genus Eubacterium coprostanoligenes groupgenus Eubacterium coprostanoligenes group|| id:ebi-a-GCST90016997	Inverse variance weighted	10.2026	12	0.59819
ebi-a-GCST90016998	finn-b-M13_OSTEOPOROSIS	Osteoporosis || id:finn-b-M13_OSTEOPOROSIS	genus Eubacterium eligens groupgenus Eubacterium eligens group|| id:ebi-a-GCST90016998	MR Egger	1.74846	4	0.781898
ebi-a-GCST90016998	finn-b-M13_OSTEOPOROSIS	Osteoporosis || id:finn-b-M13_OSTEOPOROSIS	genus Eubacterium eligens groupgenus Eubacterium eligens group|| id:ebi-a-GCST90016998	Inverse variance weighted	1.79848	5	0.876267
ebi-a-GCST90016999	finn-b-M13_OSTEOPOROSIS	Osteoporosis || id:finn-b-M13_OSTEOPOROSIS	genus Eubacterium fissicatena groupgenus Eubacterium fissicatena group|| id:ebi-a-GCST90016999	MR Egger	2.441	7	0.931474
ebi-a-GCST90016999	finn-b-M13_OSTEOPOROSIS	Osteoporosis || id:finn-b-M13_OSTEOPOROSIS	genus Eubacterium fissicatena groupgenus Eubacterium fissicatena group|| id:ebi-a-GCST90016999	Inverse variance weighted	5.30044	8	0.725035
ebi-a-GCST90017000	finn-b-M13_OSTEOPOROSIS	Osteoporosis || id:finn-b-M13_OSTEOPOROSIS	genus Eubacterium hallii groupgenus Eubacterium hallii group|| id:ebi-a-GCST90017000	MR Egger	15.1939	13	0.295408
ebi-a-GCST90017000	finn-b-M13_OSTEOPOROSIS	Osteoporosis || id:finn-b-M13_OSTEOPOROSIS	genus Eubacterium hallii groupgenus Eubacterium hallii group|| id:ebi-a-GCST90017000	Inverse variance weighted	15.625	14	0.336809
ebi-a-GCST90017001	finn-b-M13_OSTEOPOROSIS	Osteoporosis || id:finn-b-M13_OSTEOPOROSIS	genus Eubacterium nodatum groupgenus Eubacterium nodatum group|| id:ebi-a-GCST90017001	MR Egger	7.8767	9	0.546618
ebi-a-GCST90017001	finn-b-M13_OSTEOPOROSIS	Osteoporosis || id:finn-b-M13_OSTEOPOROSIS	genus Eubacterium nodatum groupgenus Eubacterium nodatum group|| id:ebi-a-GCST90017001	Inverse variance weighted	8.34124	10	0.595543
ebi-a-GCST90017002	finn-b-M13_OSTEOPOROSIS	Osteoporosis || id:finn-b-M13_OSTEOPOROSIS	genus Eubacterium oxidoreducens groupgenus Eubacterium oxidoreducens group|| id:ebi-a-GCST90017002	MR Egger	1.87163	3	0.599472
ebi-a-GCST90017002	finn-b-M13_OSTEOPOROSIS	Osteoporosis || id:finn-b-M13_OSTEOPOROSIS	genus Eubacterium oxidoreducens groupgenus Eubacterium oxidoreducens group|| id:ebi-a-GCST90017002	Inverse variance weighted	1.97874	4	0.73967
ebi-a-GCST90017003	finn-b-M13_OSTEOPOROSIS	Osteoporosis || id:finn-b-M13_OSTEOPOROSIS	genus Eubacterium rectale groupgenus Eubacterium rectale group|| id:ebi-a-GCST90017003	MR Egger	4.46084	6	0.614568
ebi-a-GCST90017003	finn-b-M13_OSTEOPOROSIS	Osteoporosis || id:finn-b-M13_OSTEOPOROSIS	genus Eubacterium rectale groupgenus Eubacterium rectale group|| id:ebi-a-GCST90017003	Inverse variance weighted	5.19885	7	0.635711
ebi-a-GCST90017004	finn-b-M13_OSTEOPOROSIS	Osteoporosis || id:finn-b-M13_OSTEOPOROSIS	genus Eubacterium ruminantium groupgenus Eubacterium ruminantium group|| id:ebi-a-GCST90017004	MR Egger	13.1189	16	0.664046
ebi-a-GCST90017004	finn-b-M13_OSTEOPOROSIS	Osteoporosis || id:finn-b-M13_OSTEOPOROSIS	genus Eubacterium ruminantium groupgenus Eubacterium ruminantium group|| id:ebi-a-GCST90017004	Inverse variance weighted	13.141	17	0.726697
ebi-a-GCST90017005	finn-b-M13_OSTEOPOROSIS	Osteoporosis || id:finn-b-M13_OSTEOPOROSIS	genus Eubacterium ventriosum groupgenus Eubacterium ventriosum group|| id:ebi-a-GCST90017005	MR Egger	4.55424	13	0.983742
ebi-a-GCST90017005	finn-b-M13_OSTEOPOROSIS	Osteoporosis || id:finn-b-M13_OSTEOPOROSIS	genus Eubacterium ventriosum groupgenus Eubacterium ventriosum group|| id:ebi-a-GCST90017005	Inverse variance weighted	5.5117	14	0.977341
ebi-a-GCST90017006	finn-b-M13_OSTEOPOROSIS	Osteoporosis || id:finn-b-M13_OSTEOPOROSIS	genus Eubacterium xylanophilum groupgenus Eubacterium xylanophilum group|| id:ebi-a-GCST90017006	MR Egger	11.8422	7	0.105868
ebi-a-GCST90017006	finn-b-M13_OSTEOPOROSIS	Osteoporosis || id:finn-b-M13_OSTEOPOROSIS	genus Eubacterium xylanophilum groupgenus Eubacterium xylanophilum group|| id:ebi-a-GCST90017006	Inverse variance weighted	12.1659	8	0.143954
ebi-a-GCST90017007	finn-b-M13_OSTEOPOROSIS	Osteoporosis || id:finn-b-M13_OSTEOPOROSIS	genus Faecalibacteriumgenus Faecalibacterium|| id:ebi-a-GCST90017007	MR Egger	10.2696	8	0.246614
ebi-a-GCST90017007	finn-b-M13_OSTEOPOROSIS	Osteoporosis || id:finn-b-M13_OSTEOPOROSIS	genus Faecalibacteriumgenus Faecalibacterium|| id:ebi-a-GCST90017007	Inverse variance weighted	10.3035	9	0.326481
ebi-a-GCST90017008	finn-b-M13_OSTEOPOROSIS	Osteoporosis || id:finn-b-M13_OSTEOPOROSIS	genus Family XIII AD3011 groupgenus Family XIII AD3011 group|| id:ebi-a-GCST90017008	MR Egger	11.3087	11	0.417774
ebi-a-GCST90017008	finn-b-M13_OSTEOPOROSIS	Osteoporosis || id:finn-b-M13_OSTEOPOROSIS	genus Family XIII AD3011 groupgenus Family XIII AD3011 group|| id:ebi-a-GCST90017008	Inverse variance weighted	11.3855	12	0.4962
ebi-a-GCST90017009	finn-b-M13_OSTEOPOROSIS	Osteoporosis || id:finn-b-M13_OSTEOPOROSIS	genus Family XIII UCG001genus Family XIII UCG001|| id:ebi-a-GCST90017009	MR Egger	13.8617	6	0.0312199
ebi-a-GCST90017009	finn-b-M13_OSTEOPOROSIS	Osteoporosis || id:finn-b-M13_OSTEOPOROSIS	genus Family XIII UCG001genus Family XIII UCG001|| id:ebi-a-GCST90017009	Inverse variance weighted	14.3343	7	0.0455454
ebi-a-GCST90017010	finn-b-M13_OSTEOPOROSIS	Osteoporosis || id:finn-b-M13_OSTEOPOROSIS	genus Flavonifractorgenus Flavonifractor|| id:ebi-a-GCST90017010	MR Egger	1.67125	3	0.643343
ebi-a-GCST90017010	finn-b-M13_OSTEOPOROSIS	Osteoporosis || id:finn-b-M13_OSTEOPOROSIS	genus Flavonifractorgenus Flavonifractor|| id:ebi-a-GCST90017010	Inverse variance weighted	2.05112	4	0.726357
ebi-a-GCST90017011	finn-b-M13_OSTEOPOROSIS	Osteoporosis || id:finn-b-M13_OSTEOPOROSIS	genus Fusicatenibactergenus Fusicatenibacter|| id:ebi-a-GCST90017011	MR Egger	8.42632	16	0.93515
ebi-a-GCST90017011	finn-b-M13_OSTEOPOROSIS	Osteoporosis || id:finn-b-M13_OSTEOPOROSIS	genus Fusicatenibactergenus Fusicatenibacter|| id:ebi-a-GCST90017011	Inverse variance weighted	9.51725	17	0.922626
ebi-a-GCST90017012	finn-b-M13_OSTEOPOROSIS	Osteoporosis || id:finn-b-M13_OSTEOPOROSIS	genus Gordonibactergenus Gordonibacter|| id:ebi-a-GCST90017012	MR Egger	8.69368	8	0.368792
ebi-a-GCST90017012	finn-b-M13_OSTEOPOROSIS	Osteoporosis || id:finn-b-M13_OSTEOPOROSIS	genus Gordonibactergenus Gordonibacter|| id:ebi-a-GCST90017012	Inverse variance weighted	11.3449	9	0.252805
ebi-a-GCST90017013	finn-b-M13_OSTEOPOROSIS	Osteoporosis || id:finn-b-M13_OSTEOPOROSIS	genus Haemophilusgenus Haemophilus|| id:ebi-a-GCST90017013	MR Egger	7.01007	7	0.427832
ebi-a-GCST90017013	finn-b-M13_OSTEOPOROSIS	Osteoporosis || id:finn-b-M13_OSTEOPOROSIS	genus Haemophilusgenus Haemophilus|| id:ebi-a-GCST90017013	Inverse variance weighted	7.37962	8	0.496282
ebi-a-GCST90017014	finn-b-M13_OSTEOPOROSIS	Osteoporosis || id:finn-b-M13_OSTEOPOROSIS	genus Holdemanellagenus Holdemanella|| id:ebi-a-GCST90017014	MR Egger	7.95723	9	0.538462
ebi-a-GCST90017014	finn-b-M13_OSTEOPOROSIS	Osteoporosis || id:finn-b-M13_OSTEOPOROSIS	genus Holdemanellagenus Holdemanella|| id:ebi-a-GCST90017014	Inverse variance weighted	8.21754	10	0.607598
ebi-a-GCST90017015	finn-b-M13_OSTEOPOROSIS	Osteoporosis || id:finn-b-M13_OSTEOPOROSIS	genus Holdemaniagenus Holdemania|| id:ebi-a-GCST90017015	MR Egger	9.7087	12	0.641499
ebi-a-GCST90017015	finn-b-M13_OSTEOPOROSIS	Osteoporosis || id:finn-b-M13_OSTEOPOROSIS	genus Holdemaniagenus Holdemania|| id:ebi-a-GCST90017015	Inverse variance weighted	9.81469	13	0.709013
ebi-a-GCST90017016	finn-b-M13_OSTEOPOROSIS	Osteoporosis || id:finn-b-M13_OSTEOPOROSIS	genus Howardellagenus Howardella|| id:ebi-a-GCST90017016	MR Egger	5.92191	7	0.548897
ebi-a-GCST90017016	finn-b-M13_OSTEOPOROSIS	Osteoporosis || id:finn-b-M13_OSTEOPOROSIS	genus Howardellagenus Howardella|| id:ebi-a-GCST90017016	Inverse variance weighted	7.77845	8	0.455406
ebi-a-GCST90017017	finn-b-M13_OSTEOPOROSIS	Osteoporosis || id:finn-b-M13_OSTEOPOROSIS	genus Hungatellagenus Hungatella|| id:ebi-a-GCST90017017	MR Egger	6.60337	3	0.0856737
ebi-a-GCST90017017	finn-b-M13_OSTEOPOROSIS	Osteoporosis || id:finn-b-M13_OSTEOPOROSIS	genus Hungatellagenus Hungatella|| id:ebi-a-GCST90017017	Inverse variance weighted	9.42145	4	0.0513865
ebi-a-GCST90017018	finn-b-M13_OSTEOPOROSIS	Osteoporosis || id:finn-b-M13_OSTEOPOROSIS	genus Intestinibactergenus Intestinibacter|| id:ebi-a-GCST90017018	MR Egger	20.6436	13	0.0802839
ebi-a-GCST90017018	finn-b-M13_OSTEOPOROSIS	Osteoporosis || id:finn-b-M13_OSTEOPOROSIS	genus Intestinibactergenus Intestinibacter|| id:ebi-a-GCST90017018	Inverse variance weighted	21.6719	14	0.0856131
ebi-a-GCST90017019	finn-b-M13_OSTEOPOROSIS	Osteoporosis || id:finn-b-M13_OSTEOPOROSIS	genus Intestinimonasgenus Intestinimonas|| id:ebi-a-GCST90017019	MR Egger	8.6441	14	0.853152
ebi-a-GCST90017019	finn-b-M13_OSTEOPOROSIS	Osteoporosis || id:finn-b-M13_OSTEOPOROSIS	genus Intestinimonasgenus Intestinimonas|| id:ebi-a-GCST90017019	Inverse variance weighted	8.71083	15	0.892146
ebi-a-GCST90017020	finn-b-M13_OSTEOPOROSIS	Osteoporosis || id:finn-b-M13_OSTEOPOROSIS	genus Lachnoclostridiumgenus Lachnoclostridium|| id:ebi-a-GCST90017020	MR Egger	17.2934	11	0.0994909
ebi-a-GCST90017020	finn-b-M13_OSTEOPOROSIS	Osteoporosis || id:finn-b-M13_OSTEOPOROSIS	genus Lachnoclostridiumgenus Lachnoclostridium|| id:ebi-a-GCST90017020	Inverse variance weighted	17.5689	12	0.12942
ebi-a-GCST90017021	finn-b-M13_OSTEOPOROSIS	Osteoporosis || id:finn-b-M13_OSTEOPOROSIS	genus Lachnospiraceae FCS020 groupgenus Lachnospiraceae FCS020 group|| id:ebi-a-GCST90017021	MR Egger	6.12662	10	0.804515
ebi-a-GCST90017021	finn-b-M13_OSTEOPOROSIS	Osteoporosis || id:finn-b-M13_OSTEOPOROSIS	genus Lachnospiraceae FCS020 groupgenus Lachnospiraceae FCS020 group|| id:ebi-a-GCST90017021	Inverse variance weighted	6.71313	11	0.821816
ebi-a-GCST90017022	finn-b-M13_OSTEOPOROSIS	Osteoporosis || id:finn-b-M13_OSTEOPOROSIS	genus Lachnospiraceae NC2004 groupgenus Lachnospiraceae NC2004 group|| id:ebi-a-GCST90017022	MR Egger	3.79011	7	0.803611
ebi-a-GCST90017022	finn-b-M13_OSTEOPOROSIS	Osteoporosis || id:finn-b-M13_OSTEOPOROSIS	genus Lachnospiraceae NC2004 groupgenus Lachnospiraceae NC2004 group|| id:ebi-a-GCST90017022	Inverse variance weighted	3.80177	8	0.874551
ebi-a-GCST90017023	finn-b-M13_OSTEOPOROSIS	Osteoporosis || id:finn-b-M13_OSTEOPOROSIS	genus Lachnospiraceae ND3007 groupgenus Lachnospiraceae ND3007 group|| id:ebi-a-GCST90017023	MR Egger	0.177875	1	0.673206
ebi-a-GCST90017023	finn-b-M13_OSTEOPOROSIS	Osteoporosis || id:finn-b-M13_OSTEOPOROSIS	genus Lachnospiraceae ND3007 groupgenus Lachnospiraceae ND3007 group|| id:ebi-a-GCST90017023	Inverse variance weighted	0.240104	2	0.886874
ebi-a-GCST90017024	finn-b-M13_OSTEOPOROSIS	Osteoporosis || id:finn-b-M13_OSTEOPOROSIS	genus Lachnospiraceae NK4A136 groupgenus Lachnospiraceae NK4A136 group|| id:ebi-a-GCST90017024	MR Egger	18.826	13	0.1286
ebi-a-GCST90017024	finn-b-M13_OSTEOPOROSIS	Osteoporosis || id:finn-b-M13_OSTEOPOROSIS	genus Lachnospiraceae NK4A136 groupgenus Lachnospiraceae NK4A136 group|| id:ebi-a-GCST90017024	Inverse variance weighted	19.3585	14	0.151698
ebi-a-GCST90017025	finn-b-M13_OSTEOPOROSIS	Osteoporosis || id:finn-b-M13_OSTEOPOROSIS	genus Lachnospiraceae UCG001genus Lachnospiraceae UCG001|| id:ebi-a-GCST90017025	MR Egger	15.1322	10	0.127316
ebi-a-GCST90017025	finn-b-M13_OSTEOPOROSIS	Osteoporosis || id:finn-b-M13_OSTEOPOROSIS	genus Lachnospiraceae UCG001genus Lachnospiraceae UCG001|| id:ebi-a-GCST90017025	Inverse variance weighted	15.6008	11	0.156608
ebi-a-GCST90017026	finn-b-M13_OSTEOPOROSIS	Osteoporosis || id:finn-b-M13_OSTEOPOROSIS	genus Lachnospiraceae UCG004genus Lachnospiraceae UCG004|| id:ebi-a-GCST90017026	MR Egger	9.77096	10	0.460813
ebi-a-GCST90017026	finn-b-M13_OSTEOPOROSIS	Osteoporosis || id:finn-b-M13_OSTEOPOROSIS	genus Lachnospiraceae UCG004genus Lachnospiraceae UCG004|| id:ebi-a-GCST90017026	Inverse variance weighted	9.9827	11	0.531944
ebi-a-GCST90017027	finn-b-M13_OSTEOPOROSIS	Osteoporosis || id:finn-b-M13_OSTEOPOROSIS	genus Lachnospiraceae UCG008genus Lachnospiraceae UCG008|| id:ebi-a-GCST90017027	MR Egger	10.7763	8	0.2147
ebi-a-GCST90017027	finn-b-M13_OSTEOPOROSIS	Osteoporosis || id:finn-b-M13_OSTEOPOROSIS	genus Lachnospiraceae UCG008genus Lachnospiraceae UCG008|| id:ebi-a-GCST90017027	Inverse variance weighted	10.8349	9	0.287194
ebi-a-GCST90017028	finn-b-M13_OSTEOPOROSIS	Osteoporosis || id:finn-b-M13_OSTEOPOROSIS	genus Lachnospiraceae UCG010genus Lachnospiraceae UCG010|| id:ebi-a-GCST90017028	MR Egger	9.46227	8	0.304811
ebi-a-GCST90017028	finn-b-M13_OSTEOPOROSIS	Osteoporosis || id:finn-b-M13_OSTEOPOROSIS	genus Lachnospiraceae UCG010genus Lachnospiraceae UCG010|| id:ebi-a-GCST90017028	Inverse variance weighted	12.6952	9	0.17689
ebi-a-GCST90017030	finn-b-M13_OSTEOPOROSIS	Osteoporosis || id:finn-b-M13_OSTEOPOROSIS	genus Lactobacillusgenus Lactobacillus|| id:ebi-a-GCST90017030	MR Egger	2.52604	6	0.865542
ebi-a-GCST90017030	finn-b-M13_OSTEOPOROSIS	Osteoporosis || id:finn-b-M13_OSTEOPOROSIS	genus Lactobacillusgenus Lactobacillus|| id:ebi-a-GCST90017030	Inverse variance weighted	3.31828	7	0.854082
ebi-a-GCST90017031	finn-b-M13_OSTEOPOROSIS	Osteoporosis || id:finn-b-M13_OSTEOPOROSIS	genus Lactococcusgenus Lactococcus|| id:ebi-a-GCST90017031	MR Egger	2.27782	7	0.942879
ebi-a-GCST90017031	finn-b-M13_OSTEOPOROSIS	Osteoporosis || id:finn-b-M13_OSTEOPOROSIS	genus Lactococcusgenus Lactococcus|| id:ebi-a-GCST90017031	Inverse variance weighted	4.85811	8	0.772628
ebi-a-GCST90017032	finn-b-M13_OSTEOPOROSIS	Osteoporosis || id:finn-b-M13_OSTEOPOROSIS	genus Marvinbryantiagenus Marvinbryantia|| id:ebi-a-GCST90017032	MR Egger	6.87253	8	0.550446
ebi-a-GCST90017032	finn-b-M13_OSTEOPOROSIS	Osteoporosis || id:finn-b-M13_OSTEOPOROSIS	genus Marvinbryantiagenus Marvinbryantia|| id:ebi-a-GCST90017032	Inverse variance weighted	6.95567	9	0.641735
ebi-a-GCST90017033	finn-b-M13_OSTEOPOROSIS	Osteoporosis || id:finn-b-M13_OSTEOPOROSIS	genus Methanobrevibactergenus Methanobrevibacter|| id:ebi-a-GCST90017033	MR Egger	9.66087	4	0.0465446
ebi-a-GCST90017033	finn-b-M13_OSTEOPOROSIS	Osteoporosis || id:finn-b-M13_OSTEOPOROSIS	genus Methanobrevibactergenus Methanobrevibacter|| id:ebi-a-GCST90017033	Inverse variance weighted	13.6194	5	0.0182166
ebi-a-GCST90017034	finn-b-M13_OSTEOPOROSIS	Osteoporosis || id:finn-b-M13_OSTEOPOROSIS	genus Odoribactergenus Odoribacter|| id:ebi-a-GCST90017034	MR Egger	5.2727	5	0.383514
ebi-a-GCST90017034	finn-b-M13_OSTEOPOROSIS	Osteoporosis || id:finn-b-M13_OSTEOPOROSIS	genus Odoribactergenus Odoribacter|| id:ebi-a-GCST90017034	Inverse variance weighted	6.81647	6	0.338154
ebi-a-GCST90017035	finn-b-M13_OSTEOPOROSIS	Osteoporosis || id:finn-b-M13_OSTEOPOROSIS	genus Olsenellagenus Olsenella|| id:ebi-a-GCST90017035	MR Egger	5.99268	8	0.648051
ebi-a-GCST90017035	finn-b-M13_OSTEOPOROSIS	Osteoporosis || id:finn-b-M13_OSTEOPOROSIS	genus Olsenellagenus Olsenella|| id:ebi-a-GCST90017035	Inverse variance weighted	6.38112	9	0.701251
ebi-a-GCST90017036	finn-b-M13_OSTEOPOROSIS	Osteoporosis || id:finn-b-M13_OSTEOPOROSIS	genus Oscillibactergenus Oscillibacter|| id:ebi-a-GCST90017036	MR Egger	15.1812	11	0.174349
ebi-a-GCST90017036	finn-b-M13_OSTEOPOROSIS	Osteoporosis || id:finn-b-M13_OSTEOPOROSIS	genus Oscillibactergenus Oscillibacter|| id:ebi-a-GCST90017036	Inverse variance weighted	15.2464	12	0.228237
ebi-a-GCST90017037	finn-b-M13_OSTEOPOROSIS	Osteoporosis || id:finn-b-M13_OSTEOPOROSIS	genus Oscillospiragenus Oscillospira|| id:ebi-a-GCST90017037	MR Egger	3.09248	6	0.797154
ebi-a-GCST90017037	finn-b-M13_OSTEOPOROSIS	Osteoporosis || id:finn-b-M13_OSTEOPOROSIS	genus Oscillospiragenus Oscillospira|| id:ebi-a-GCST90017037	Inverse variance weighted	3.09248	7	0.876317
ebi-a-GCST90017038	finn-b-M13_OSTEOPOROSIS	Osteoporosis || id:finn-b-M13_OSTEOPOROSIS	genus Oxalobactergenus Oxalobacter|| id:ebi-a-GCST90017038	MR Egger	9.01507	9	0.435884
ebi-a-GCST90017038	finn-b-M13_OSTEOPOROSIS	Osteoporosis || id:finn-b-M13_OSTEOPOROSIS	genus Oxalobactergenus Oxalobacter|| id:ebi-a-GCST90017038	Inverse variance weighted	12.1832	10	0.272984
ebi-a-GCST90017039	finn-b-M13_OSTEOPOROSIS	Osteoporosis || id:finn-b-M13_OSTEOPOROSIS	genus Parabacteroidesgenus Parabacteroides|| id:ebi-a-GCST90017039	MR Egger	2.46059	3	0.482455
ebi-a-GCST90017039	finn-b-M13_OSTEOPOROSIS	Osteoporosis || id:finn-b-M13_OSTEOPOROSIS	genus Parabacteroidesgenus Parabacteroides|| id:ebi-a-GCST90017039	Inverse variance weighted	2.54876	4	0.635927
ebi-a-GCST90017040	finn-b-M13_OSTEOPOROSIS	Osteoporosis || id:finn-b-M13_OSTEOPOROSIS	genus Paraprevotellagenus Paraprevotella|| id:ebi-a-GCST90017040	MR Egger	9.21573	11	0.601987
ebi-a-GCST90017040	finn-b-M13_OSTEOPOROSIS	Osteoporosis || id:finn-b-M13_OSTEOPOROSIS	genus Paraprevotellagenus Paraprevotella|| id:ebi-a-GCST90017040	Inverse variance weighted	10.4707	12	0.574736
ebi-a-GCST90017041	finn-b-M13_OSTEOPOROSIS	Osteoporosis || id:finn-b-M13_OSTEOPOROSIS	genus Parasutterellagenus Parasutterella|| id:ebi-a-GCST90017041	MR Egger	20.0379	12	0.0663722
ebi-a-GCST90017041	finn-b-M13_OSTEOPOROSIS	Osteoporosis || id:finn-b-M13_OSTEOPOROSIS	genus Parasutterellagenus Parasutterella|| id:ebi-a-GCST90017041	Inverse variance weighted	20.4611	13	0.084295
ebi-a-GCST90017042	finn-b-M13_OSTEOPOROSIS	Osteoporosis || id:finn-b-M13_OSTEOPOROSIS	genus Peptococcusgenus Peptococcus|| id:ebi-a-GCST90017042	MR Egger	13.5336	10	0.195348
ebi-a-GCST90017042	finn-b-M13_OSTEOPOROSIS	Osteoporosis || id:finn-b-M13_OSTEOPOROSIS	genus Peptococcusgenus Peptococcus|| id:ebi-a-GCST90017042	Inverse variance weighted	16.6402	11	0.118976
ebi-a-GCST90017043	finn-b-M13_OSTEOPOROSIS	Osteoporosis || id:finn-b-M13_OSTEOPOROSIS	genus Phascolarctobacteriumgenus Phascolarctobacterium|| id:ebi-a-GCST90017043	MR Egger	3.26723	5	0.658863
ebi-a-GCST90017043	finn-b-M13_OSTEOPOROSIS	Osteoporosis || id:finn-b-M13_OSTEOPOROSIS	genus Phascolarctobacteriumgenus Phascolarctobacterium|| id:ebi-a-GCST90017043	Inverse variance weighted	7.83128	6	0.250727
ebi-a-GCST90017044	finn-b-M13_OSTEOPOROSIS	Osteoporosis || id:finn-b-M13_OSTEOPOROSIS	genus Prevotella7genus Prevotella7|| id:ebi-a-GCST90017044	MR Egger	10.9948	9	0.276064
ebi-a-GCST90017044	finn-b-M13_OSTEOPOROSIS	Osteoporosis || id:finn-b-M13_OSTEOPOROSIS	genus Prevotella7genus Prevotella7|| id:ebi-a-GCST90017044	Inverse variance weighted	11.1614	10	0.345086
ebi-a-GCST90017045	finn-b-M13_OSTEOPOROSIS	Osteoporosis || id:finn-b-M13_OSTEOPOROSIS	genus Prevotella9genus Prevotella9|| id:ebi-a-GCST90017045	MR Egger	12.9773	13	0.44957
ebi-a-GCST90017045	finn-b-M13_OSTEOPOROSIS	Osteoporosis || id:finn-b-M13_OSTEOPOROSIS	genus Prevotella9genus Prevotella9|| id:ebi-a-GCST90017045	Inverse variance weighted	14.3504	14	0.423947
ebi-a-GCST90017046	finn-b-M13_OSTEOPOROSIS	Osteoporosis || id:finn-b-M13_OSTEOPOROSIS	genus Rikenellaceae RC9 gut groupgenus Rikenellaceae RC9 gut group|| id:ebi-a-GCST90017046	MR Egger	4.5789	9	0.869365
ebi-a-GCST90017046	finn-b-M13_OSTEOPOROSIS	Osteoporosis || id:finn-b-M13_OSTEOPOROSIS	genus Rikenellaceae RC9 gut groupgenus Rikenellaceae RC9 gut group|| id:ebi-a-GCST90017046	Inverse variance weighted	4.62198	10	0.914959
ebi-a-GCST90017047	finn-b-M13_OSTEOPOROSIS	Osteoporosis || id:finn-b-M13_OSTEOPOROSIS	genus Romboutsiagenus Romboutsia|| id:ebi-a-GCST90017047	MR Egger	8.47237	11	0.670468
ebi-a-GCST90017047	finn-b-M13_OSTEOPOROSIS	Osteoporosis || id:finn-b-M13_OSTEOPOROSIS	genus Romboutsiagenus Romboutsia|| id:ebi-a-GCST90017047	Inverse variance weighted	8.7825	12	0.721387
ebi-a-GCST90017048	finn-b-M13_OSTEOPOROSIS	Osteoporosis || id:finn-b-M13_OSTEOPOROSIS	genus Roseburiagenus Roseburia|| id:ebi-a-GCST90017048	MR Egger	14.4733	11	0.207902
ebi-a-GCST90017048	finn-b-M13_OSTEOPOROSIS	Osteoporosis || id:finn-b-M13_OSTEOPOROSIS	genus Roseburiagenus Roseburia|| id:ebi-a-GCST90017048	Inverse variance weighted	16.2263	12	0.18109
ebi-a-GCST90017049	finn-b-M13_OSTEOPOROSIS	Osteoporosis || id:finn-b-M13_OSTEOPOROSIS	genus Ruminiclostridium5genus Ruminiclostridium5|| id:ebi-a-GCST90017049	MR Egger	15.6302	9	0.0750179
ebi-a-GCST90017049	finn-b-M13_OSTEOPOROSIS	Osteoporosis || id:finn-b-M13_OSTEOPOROSIS	genus Ruminiclostridium5genus Ruminiclostridium5|| id:ebi-a-GCST90017049	Inverse variance weighted	15.7893	10	0.105825
ebi-a-GCST90017050	finn-b-M13_OSTEOPOROSIS	Osteoporosis || id:finn-b-M13_OSTEOPOROSIS	genus Ruminiclostridium6genus Ruminiclostridium6|| id:ebi-a-GCST90017050	MR Egger	25.6255	12	0.0121216
ebi-a-GCST90017050	finn-b-M13_OSTEOPOROSIS	Osteoporosis || id:finn-b-M13_OSTEOPOROSIS	genus Ruminiclostridium6genus Ruminiclostridium6|| id:ebi-a-GCST90017050	Inverse variance weighted	25.7343	13	0.0184517
ebi-a-GCST90017051	finn-b-M13_OSTEOPOROSIS	Osteoporosis || id:finn-b-M13_OSTEOPOROSIS	genus Ruminiclostridium9genus Ruminiclostridium9|| id:ebi-a-GCST90017051	MR Egger	3.09861	5	0.684787
ebi-a-GCST90017051	finn-b-M13_OSTEOPOROSIS	Osteoporosis || id:finn-b-M13_OSTEOPOROSIS	genus Ruminiclostridium9genus Ruminiclostridium9|| id:ebi-a-GCST90017051	Inverse variance weighted	3.26036	6	0.775531
ebi-a-GCST90017052	finn-b-M13_OSTEOPOROSIS	Osteoporosis || id:finn-b-M13_OSTEOPOROSIS	genus Ruminococcaceae NK4A214 groupgenus Ruminococcaceae NK4A214 group|| id:ebi-a-GCST90017052	MR Egger	10.6259	11	0.475114
ebi-a-GCST90017052	finn-b-M13_OSTEOPOROSIS	Osteoporosis || id:finn-b-M13_OSTEOPOROSIS	genus Ruminococcaceae NK4A214 groupgenus Ruminococcaceae NK4A214 group|| id:ebi-a-GCST90017052	Inverse variance weighted	12.2948	12	0.422306
ebi-a-GCST90017053	finn-b-M13_OSTEOPOROSIS	Osteoporosis || id:finn-b-M13_OSTEOPOROSIS	genus Ruminococcaceae UCG002genus Ruminococcaceae UCG002|| id:ebi-a-GCST90017053	MR Egger	12.7092	17	0.755428
ebi-a-GCST90017053	finn-b-M13_OSTEOPOROSIS	Osteoporosis || id:finn-b-M13_OSTEOPOROSIS	genus Ruminococcaceae UCG002genus Ruminococcaceae UCG002|| id:ebi-a-GCST90017053	Inverse variance weighted	13.7747	18	0.743658
ebi-a-GCST90017054	finn-b-M13_OSTEOPOROSIS	Osteoporosis || id:finn-b-M13_OSTEOPOROSIS	genus Ruminococcaceae UCG003genus Ruminococcaceae UCG003|| id:ebi-a-GCST90017054	MR Egger	18.9232	10	0.0412488
ebi-a-GCST90017054	finn-b-M13_OSTEOPOROSIS	Osteoporosis || id:finn-b-M13_OSTEOPOROSIS	genus Ruminococcaceae UCG003genus Ruminococcaceae UCG003|| id:ebi-a-GCST90017054	Inverse variance weighted	19.5543	11	0.0518413
ebi-a-GCST90017055	finn-b-M13_OSTEOPOROSIS	Osteoporosis || id:finn-b-M13_OSTEOPOROSIS	genus Ruminococcaceae UCG004genus Ruminococcaceae UCG004|| id:ebi-a-GCST90017055	MR Egger	9.28756	9	0.411165
ebi-a-GCST90017055	finn-b-M13_OSTEOPOROSIS	Osteoporosis || id:finn-b-M13_OSTEOPOROSIS	genus Ruminococcaceae UCG004genus Ruminococcaceae UCG004|| id:ebi-a-GCST90017055	Inverse variance weighted	10.4922	10	0.398421
ebi-a-GCST90017056	finn-b-M13_OSTEOPOROSIS	Osteoporosis || id:finn-b-M13_OSTEOPOROSIS	genus Ruminococcaceae UCG005genus Ruminococcaceae UCG005|| id:ebi-a-GCST90017056	MR Egger	16.1189	12	0.185851
ebi-a-GCST90017056	finn-b-M13_OSTEOPOROSIS	Osteoporosis || id:finn-b-M13_OSTEOPOROSIS	genus Ruminococcaceae UCG005genus Ruminococcaceae UCG005|| id:ebi-a-GCST90017056	Inverse variance weighted	17.2604	13	0.187673
ebi-a-GCST90017057	finn-b-M13_OSTEOPOROSIS	Osteoporosis || id:finn-b-M13_OSTEOPOROSIS	genus Ruminococcaceae UCG009genus Ruminococcaceae UCG009|| id:ebi-a-GCST90017057	MR Egger	15.5989	10	0.111704
ebi-a-GCST90017057	finn-b-M13_OSTEOPOROSIS	Osteoporosis || id:finn-b-M13_OSTEOPOROSIS	genus Ruminococcaceae UCG009genus Ruminococcaceae UCG009|| id:ebi-a-GCST90017057	Inverse variance weighted	17.9914	11	0.0817797
ebi-a-GCST90017058	finn-b-M13_OSTEOPOROSIS	Osteoporosis || id:finn-b-M13_OSTEOPOROSIS	genus Ruminococcaceae UCG010genus Ruminococcaceae UCG010|| id:ebi-a-GCST90017058	MR Egger	4.09315	4	0.393547
ebi-a-GCST90017058	finn-b-M13_OSTEOPOROSIS	Osteoporosis || id:finn-b-M13_OSTEOPOROSIS	genus Ruminococcaceae UCG010genus Ruminococcaceae UCG010|| id:ebi-a-GCST90017058	Inverse variance weighted	4.50684	5	0.478969
ebi-a-GCST90017059	finn-b-M13_OSTEOPOROSIS	Osteoporosis || id:finn-b-M13_OSTEOPOROSIS	genus Ruminococcaceae UCG011genus Ruminococcaceae UCG011|| id:ebi-a-GCST90017059	MR Egger	5.12598	6	0.52776
ebi-a-GCST90017059	finn-b-M13_OSTEOPOROSIS	Osteoporosis || id:finn-b-M13_OSTEOPOROSIS	genus Ruminococcaceae UCG011genus Ruminococcaceae UCG011|| id:ebi-a-GCST90017059	Inverse variance weighted	8.41442	7	0.297472
ebi-a-GCST90017060	finn-b-M13_OSTEOPOROSIS	Osteoporosis || id:finn-b-M13_OSTEOPOROSIS	genus Ruminococcaceae UCG013genus Ruminococcaceae UCG013|| id:ebi-a-GCST90017060	MR Egger	6.48178	9	0.690898
ebi-a-GCST90017060	finn-b-M13_OSTEOPOROSIS	Osteoporosis || id:finn-b-M13_OSTEOPOROSIS	genus Ruminococcaceae UCG013genus Ruminococcaceae UCG013|| id:ebi-a-GCST90017060	Inverse variance weighted	6.5687	10	0.765438
ebi-a-GCST90017061	finn-b-M13_OSTEOPOROSIS	Osteoporosis || id:finn-b-M13_OSTEOPOROSIS	genus Ruminococcaceae UCG014genus Ruminococcaceae UCG014|| id:ebi-a-GCST90017061	MR Egger	7.00778	9	0.63631
ebi-a-GCST90017061	finn-b-M13_OSTEOPOROSIS	Osteoporosis || id:finn-b-M13_OSTEOPOROSIS	genus Ruminococcaceae UCG014genus Ruminococcaceae UCG014|| id:ebi-a-GCST90017061	Inverse variance weighted	7.02864	10	0.722738
ebi-a-GCST90017062	finn-b-M13_OSTEOPOROSIS	Osteoporosis || id:finn-b-M13_OSTEOPOROSIS	genus Ruminococcus1genus Ruminococcus1|| id:ebi-a-GCST90017062	MR Egger	6.95433	8	0.541569
ebi-a-GCST90017062	finn-b-M13_OSTEOPOROSIS	Osteoporosis || id:finn-b-M13_OSTEOPOROSIS	genus Ruminococcus1genus Ruminococcus1|| id:ebi-a-GCST90017062	Inverse variance weighted	8.96101	9	0.440881
ebi-a-GCST90017063	finn-b-M13_OSTEOPOROSIS	Osteoporosis || id:finn-b-M13_OSTEOPOROSIS	genus Ruminococcus2genus Ruminococcus2|| id:ebi-a-GCST90017063	MR Egger	4.67591	13	0.981652
ebi-a-GCST90017063	finn-b-M13_OSTEOPOROSIS	Osteoporosis || id:finn-b-M13_OSTEOPOROSIS	genus Ruminococcus2genus Ruminococcus2|| id:ebi-a-GCST90017063	Inverse variance weighted	4.77752	14	0.988674
ebi-a-GCST90017064	finn-b-M13_OSTEOPOROSIS	Osteoporosis || id:finn-b-M13_OSTEOPOROSIS	genus Ruminococcus gauvreauii groupgenus Ruminococcus gauvreauii group|| id:ebi-a-GCST90017064	MR Egger	4.41386	9	0.882126
ebi-a-GCST90017064	finn-b-M13_OSTEOPOROSIS	Osteoporosis || id:finn-b-M13_OSTEOPOROSIS	genus Ruminococcus gauvreauii groupgenus Ruminococcus gauvreauii group|| id:ebi-a-GCST90017064	Inverse variance weighted	4.70136	10	0.910214
ebi-a-GCST90017065	finn-b-M13_OSTEOPOROSIS	Osteoporosis || id:finn-b-M13_OSTEOPOROSIS	genus Ruminococcus gnavus groupgenus Ruminococcus gnavus group|| id:ebi-a-GCST90017065	MR Egger	14.0157	9	0.121767
ebi-a-GCST90017065	finn-b-M13_OSTEOPOROSIS	Osteoporosis || id:finn-b-M13_OSTEOPOROSIS	genus Ruminococcus gnavus groupgenus Ruminococcus gnavus group|| id:ebi-a-GCST90017065	Inverse variance weighted	15.527	10	0.113998
ebi-a-GCST90017066	finn-b-M13_OSTEOPOROSIS	Osteoporosis || id:finn-b-M13_OSTEOPOROSIS	genus Ruminococcus torques groupgenus Ruminococcus torques group|| id:ebi-a-GCST90017066	MR Egger	0.93124	5	0.967919
ebi-a-GCST90017066	finn-b-M13_OSTEOPOROSIS	Osteoporosis || id:finn-b-M13_OSTEOPOROSIS	genus Ruminococcus torques groupgenus Ruminococcus torques group|| id:ebi-a-GCST90017066	Inverse variance weighted	1.66166	6	0.948043
ebi-a-GCST90017067	finn-b-M13_OSTEOPOROSIS	Osteoporosis || id:finn-b-M13_OSTEOPOROSIS	genus Sellimonasgenus Sellimonas|| id:ebi-a-GCST90017067	MR Egger	12.3689	7	0.0890619
ebi-a-GCST90017067	finn-b-M13_OSTEOPOROSIS	Osteoporosis || id:finn-b-M13_OSTEOPOROSIS	genus Sellimonasgenus Sellimonas|| id:ebi-a-GCST90017067	Inverse variance weighted	14.0642	8	0.0801069
ebi-a-GCST90017068	finn-b-M13_OSTEOPOROSIS	Osteoporosis || id:finn-b-M13_OSTEOPOROSIS	genus Senegalimassiliagenus Senegalimassilia|| id:ebi-a-GCST90017068	MR Egger	7.76627	3	0.0510974
ebi-a-GCST90017068	finn-b-M13_OSTEOPOROSIS	Osteoporosis || id:finn-b-M13_OSTEOPOROSIS	genus Senegalimassiliagenus Senegalimassilia|| id:ebi-a-GCST90017068	Inverse variance weighted	7.83251	4	0.0979099
ebi-a-GCST90017069	finn-b-M13_OSTEOPOROSIS	Osteoporosis || id:finn-b-M13_OSTEOPOROSIS	genus Slackiagenus Slackia|| id:ebi-a-GCST90017069	MR Egger	3.03932	4	0.551266
ebi-a-GCST90017069	finn-b-M13_OSTEOPOROSIS	Osteoporosis || id:finn-b-M13_OSTEOPOROSIS	genus Slackiagenus Slackia|| id:ebi-a-GCST90017069	Inverse variance weighted	6.48714	5	0.261659
ebi-a-GCST90017070	finn-b-M13_OSTEOPOROSIS	Osteoporosis || id:finn-b-M13_OSTEOPOROSIS	genus Streptococcusgenus Streptococcus|| id:ebi-a-GCST90017070	MR Egger	9.61249	10	0.475123
ebi-a-GCST90017070	finn-b-M13_OSTEOPOROSIS	Osteoporosis || id:finn-b-M13_OSTEOPOROSIS	genus Streptococcusgenus Streptococcus|| id:ebi-a-GCST90017070	Inverse variance weighted	10.1787	11	0.514389
ebi-a-GCST90017071	finn-b-M13_OSTEOPOROSIS	Osteoporosis || id:finn-b-M13_OSTEOPOROSIS	genus Subdoligranulumgenus Subdoligranulum|| id:ebi-a-GCST90017071	MR Egger	9.25262	8	0.321436
ebi-a-GCST90017071	finn-b-M13_OSTEOPOROSIS	Osteoporosis || id:finn-b-M13_OSTEOPOROSIS	genus Subdoligranulumgenus Subdoligranulum|| id:ebi-a-GCST90017071	Inverse variance weighted	9.75852	9	0.370386
ebi-a-GCST90017072	finn-b-M13_OSTEOPOROSIS	Osteoporosis || id:finn-b-M13_OSTEOPOROSIS	genus Sutterellagenus Sutterella|| id:ebi-a-GCST90017072	MR Egger	7.40916	10	0.686335
ebi-a-GCST90017072	finn-b-M13_OSTEOPOROSIS	Osteoporosis || id:finn-b-M13_OSTEOPOROSIS	genus Sutterellagenus Sutterella|| id:ebi-a-GCST90017072	Inverse variance weighted	7.53832	11	0.753965
ebi-a-GCST90017073	finn-b-M13_OSTEOPOROSIS	Osteoporosis || id:finn-b-M13_OSTEOPOROSIS	genus Terrisporobactergenus Terrisporobacter|| id:ebi-a-GCST90017073	MR Egger	5.94684	3	0.114226
ebi-a-GCST90017073	finn-b-M13_OSTEOPOROSIS	Osteoporosis || id:finn-b-M13_OSTEOPOROSIS	genus Terrisporobactergenus Terrisporobacter|| id:ebi-a-GCST90017073	Inverse variance weighted	6.477	4	0.166245
ebi-a-GCST90017074	finn-b-M13_OSTEOPOROSIS	Osteoporosis || id:finn-b-M13_OSTEOPOROSIS	genus Turicibactergenus Turicibacter|| id:ebi-a-GCST90017074	MR Egger	8.32736	7	0.304615
ebi-a-GCST90017074	finn-b-M13_OSTEOPOROSIS	Osteoporosis || id:finn-b-M13_OSTEOPOROSIS	genus Turicibactergenus Turicibacter|| id:ebi-a-GCST90017074	Inverse variance weighted	10.3388	8	0.242045
ebi-a-GCST90017075	finn-b-M13_OSTEOPOROSIS	Osteoporosis || id:finn-b-M13_OSTEOPOROSIS	genus Tyzzerella3genus Tyzzerella3|| id:ebi-a-GCST90017075	MR Egger	8.34026	11	0.682538
ebi-a-GCST90017075	finn-b-M13_OSTEOPOROSIS	Osteoporosis || id:finn-b-M13_OSTEOPOROSIS	genus Tyzzerella3genus Tyzzerella3|| id:ebi-a-GCST90017075	Inverse variance weighted	8.47035	12	0.747379
ebi-a-GCST90017088	finn-b-M13_OSTEOPOROSIS	Osteoporosis || id:finn-b-M13_OSTEOPOROSIS	genus Veillonellagenus Veillonella|| id:ebi-a-GCST90017088	MR Egger	0.900355	4	0.92451
ebi-a-GCST90017088	finn-b-M13_OSTEOPOROSIS	Osteoporosis || id:finn-b-M13_OSTEOPOROSIS	genus Veillonellagenus Veillonella|| id:ebi-a-GCST90017088	Inverse variance weighted	1.70999	5	0.887639
ebi-a-GCST90017089	finn-b-M13_OSTEOPOROSIS	Osteoporosis || id:finn-b-M13_OSTEOPOROSIS	genus Victivallisgenus Victivallis|| id:ebi-a-GCST90017089	MR Egger	12.8768	8	0.116158
ebi-a-GCST90017089	finn-b-M13_OSTEOPOROSIS	Osteoporosis || id:finn-b-M13_OSTEOPOROSIS	genus Victivallisgenus Victivallis|| id:ebi-a-GCST90017089	Inverse variance weighted	14.5018	9	0.105561
